# Supplementary material for: Cutaneous kinase activity correlates with treatment outcomes following PI3K delta inhibition in mice with experimental pemphigoid diseases
Source: Front Immunol. 2022 Sep 28;13:865241. doi: 10.3389/fimmu.2022.865241 (PMC9555174; doi:10.3389/fimmu.2022.865241)
Supplement: Supplementary file 1 [file DataSheet_1.xlsx]

## Sheet: Figure 1
Raw Data for Figure 1a									Raw Data PamGene (immunization-induced EBA)											Raw Data PamGene (iantibody transfer-induced MMP, skin)											Raw Data PamGene (iantibody transfer-induced MMP,mucosa)											Raw Data PamGene (iantibody transfer-induced EBA)
Kinase Uniprot ID (human)	Kinase Uniprot ID (mouse)	Kinase Name	Mouse gene name	Mean Specificity Score	Mean Significance Score	Mean Final Score	Mean Kinase Statistic		Kinase Uniprot ID	Kinase Name	Mean Specificity Score	Mean Significance Score	Mean Final Score	Median Final score	Mean Kinase Statistic	Median Kinase Statistic	SD Kinase Statitistic	Mean peptide set size		Kinase Uniprot ID	Kinase Name	Mean Specificity Score	Mean Significance Score	Mean Final Score	Median Final score	Mean Kinase Statistic	Median Kinase Statistic	SD Kinase Statitistic	Mean peptide set size		Kinase Uniprot ID	Kinase Name	Mean Specificity Score	Mean Significance Score	Mean Final Score	Median Final score	Mean Kinase Statistic	Median Kinase Statistic	SD Kinase Statitistic	Mean peptide set size		Kinase Uniprot ID	Kinase Name	Mean Specificity Score	Mean Significance Score	Mean Final Score	Median Final score	Mean Kinase Statistic	Median Kinase Statistic
P42685	Q922K9	FRK	Frk	2.15034	2.10078	4.25113	-0.71906		P42685	FRK	2.15034	2.10078	4.25113	4.22185	-0.71906	-0.716064	0.0179058	44		P07948	Lyn	2.47872	0.958607	3.43732	3.35655	-1.73954	-1.72003	0.0880089	16.7778		P07948	Lyn	2.51217	0.670875	3.18304	3.31158	0.717428	0.711697	0.0287317	17.1111		P04626	HER2	1.54229	0.391474	1.93376	1.83517	0.548847	0.536499
Q04912	Q62190	Ron	Mst1r	1.4505	2.35684	3.80734	-0.872463		Q04912	Ron	1.4505	2.35684	3.80734	4.14267	-0.872463	-0.853102	0.084264	7		P09769	Fgr	2.0602	0.958607	3.0188	2.95861	-2.1681	-1.95182	0.520454	6.66667		Q9H3Y6	Srm	2.219	0.644437	2.86344	3.04769	0.587603	0.588334	0.0140456	34.3333		P35916	FLT4	0.750386	0.364504	1.11489	1.29805	0.496253	0.553142
Q08345	Q03146	DDR1	Ddr1	1.17613	2.69897	3.8751	-0.965663		Q08345	DDR1	1.17613	2.69897	3.8751	3.87943	-0.965663	-0.965663	0	3		P12931	Src	2.02224	0.958607	2.98084	2.95861	-1.48752	-1.47542	0.0506309	32		P51813	Etk/BMX	1.79642	0.63024	2.42666	2.39448	0.630477	0.6368	0.0374975	21.7778		Q08345	DDR1	0.745855	0.391474	1.13733	1.17137	0.500505	0.500505
Q9H3Y6	Q62270	Srm	Srms	1.25043	2.40614	3.65657	-0.680665		Q9H3Y6	Srm	1.25043	2.40614	3.65657	3.69037	-0.680665	-0.687491	0.0212854	36.5556		P21709	EphA1	1.90958	0.958607	2.86819	2.95861	-2.36096	-2.5213	0.358527	3.2		O60674	JAK2	1.55677	0.782254	2.33902	2.31016	0.663717	0.662153	0.022333	13.8889		P00519	Abl	0.805444	0.27004	1.07548	1.15426	0.419596	0.418502
Q06418	P55144	Tyro3/Sky	Tyro3	1.10903	2.4257	3.53474	-0.676065		P23458	JAK1~b	0.918056	2.69897	3.61703	3.60555	-0.847309	-0.847309	0	4		P06239	Lck	1.67813	0.958607	2.63673	2.61618	-1.47193	-1.47887	0.0328965	27.8889		P42685	FRK	1.72197	0.607561	2.32953	2.22651	0.551295	0.527093	0.0641819	43.7778		P22455	FGFR4	0.59586	0.302082	0.897943	1.05702	0.436965	0.442597
P08581	P16056	Met	Met	1.06692	2.04777	3.11469	-0.687603		Q06418	Tyro3/Sky	1.10903	2.4257	3.53474	3.4437	-0.676065	-0.665087	0.021523	36.1111		P14616	IRR	1.05053	0.958607	2.00913	2.27774	-1.62854	-1.84015	0.423212	4.5		P35968	KDR	1.7856	0.76148	2.54708	2.20845	0.686642	0.653545	0.0596021	12.5556		P07949	Ret	0.688421	0.283639	0.97206	1.04862	0.447102	0.461386
P17612	P05132	PKA[alpha]	Prkaca	2.69897	2.69897	5.39794	1.1561		P07332	Fes	0.665896	2.53485	3.20074	3.3851	-0.678647	-0.679868	0.0387324	12.5556		Q05397	FAK1	1.44486	0.958607	2.40346	2.27737	-1.45001	-1.40176	0.0988009	29		Q08345	DDR1	1.33752	0.802868	2.14038	2.13124	0.884398	0.884398	0	3		P07333	FmS/CSFR	0.693545	0.360969	1.05451	1.02226	0.50189	0.441863
Q13237	Q61410	PKG2	Prkg2	2.52605	2.69897	5.22502	1.21207		P11362	FGFR1	0.662319	2.41494	3.07726	3.38091	-0.687137	-0.687861	0.0918916	10.5556		P43405	Syk	1.22352	0.958607	2.18213	2.13906	-1.29542	-1.30189	0.0166862	55.2222		P06239	Lck	1.53889	0.603676	2.14256	2.10524	0.585332	0.589052	0.00950888	26.8889		Q08881	ITK	0.696235	0.294136	0.990372	0.971917	0.441177	0.440609
Q9UBS0	Q9Z1M4	p70S6K[beta]	Rps6kb2	2.51528	2.69897	5.21425	1.35788		P08581	Met	1.06692	2.04777	3.11469	3.12378	-0.687603	-0.698704	0.0298593	24.2222		P51813	Etk/BMX	1.33511	0.958607	2.29372	2.10127	-1.49993	-1.44904	0.20371	20.5556		Q08881	ITK	1.49441	0.647179	2.14159	2.03433	0.589586	0.557724	0.0744698	26.1111		P00533	EGFR	0.634794	0.391474	1.02627	0.966592	0.412972	0.408017
P51817	Q922R0	PRKX	Prkx	2.33924	2.69897	5.03821	1.22446		Q14289	FAK2	0.896633	2.07986	2.97649	3.07988	-0.681723	-0.683713	0.0237179	24.6667		P42680	TEC	0.941592	0.958607	1.9002	1.97634	-1.32571	-1.35595	0.0768427	29.2222		P09769	Fgr	1.25918	0.723933	1.98311	2.02136	0.736333	0.764343	0.176348	7.11111		P23458	JAK1~b	0.660331	0.294136	0.954467	0.951714	0.479598	0.479598
Q13976	P0C605	PKG1	Prkg1	2.03936	2.69897	4.73833	1.15348		Q16620	TRKB	0.714851	2.22245	2.9373	2.9897	-0.6753	-0.670142	0.0180304	16.5556		Q16288	TRKC	1.06279	0.958607	2.0214	1.96738	-1.47601	-1.46255	0.215992	13.4444		P06241	Fyn	1.65299	0.644437	2.29743	1.98699	0.643493	0.653979	0.0390294	14.3333		P11362	FGFR1	0.494915	0.297238	0.792153	0.76853	0.407243	0.410718
P68400	Q60737	CK2[alpha]1	Csnk2a1	1.57208	2.69897	4.27105	1.70888		O60674	JAK2	0.351824	2.57906	2.93089	2.8514	-0.595482	-0.611581	0.054688	18.7778		P29317	EphA2	0.777829	0.958607	1.73644	1.9376	-1.60515	-1.83092	0.311839	4.125		P07333	FmS/CSFR	0.822467	0.737779	1.56025	1.77676	0.610502	0.620903	0.110682	6.77778		Q14289	FAK2	0.440197	0.278072	0.718269	0.703072	0.378944	0.378852
O15111	Q60680	IKK[alpha]	Chuk	1.52815	2.69897	4.22712	1.72652		Q16288	TRKC	0.670994	1.99633	2.66733	2.8514	-0.667243	-0.676398	0.0547618	14.1111		P06241	Fyn	1.02901	0.958607	1.98761	1.9017	-1.48702	-1.49953	0.0725407	13.4444		P16591	Fer	0.859262	0.706702	1.56596	1.66603	0.612608	0.631292	0.0931984	9.33333		Q15303	HER4	0.408432	0.234036	0.642468	0.692932	0.356295	0.409846
Q16566	P08414	CaMK4	Camk4	1.48758	2.69897	4.18655	1.32646		P30530	Axl	0.756272	1.91337	2.66964	2.70333	-0.630132	-0.62925	0.0164866	48		P30530	Axl	0.95967	0.958607	1.91828	1.9017	-1.29463	-1.2724	0.0488672	44.4444		P00519	Abl	0.971248	0.553727	1.52498	1.59013	0.501385	0.50739	0.0261016	41		O60674	JAK2	0.450371	0.245945	0.696315	0.68027	0.402373	0.408816
Q13535	Q9JKK8	ATR	Atr	1.17364	2.69897	3.87261	1.29318		Q13882	Brk	0.583198	2.20037	2.78357	2.70246	-0.617767	-0.616383	0.0238257	51.8889		Q06418	Tyro3/Sky	0.867403	0.958607	1.82601	1.87225	-1.29482	-1.31624	0.0696427	34		P42680	TEC	0.924995	0.56304	1.48803	1.39088	0.509073	0.509389	0.0385023	31.4444		P17948	FLT1	0.676107	0.317057	0.993164	0.646753	0.509717	0.359481
Q86V86	P58750	Pim3	Pim3	1.09233	2.69897	3.7913	1.04204		P04626	HER2	0.23089	2.12766	2.35855	2.67366	-0.553329	-0.530913	0.0674611	25.1111		P42684	Arg	0.926093	0.958607	1.8847	1.8514	-1.32324	-1.31384	0.0877046	37.8889		P12931	Src	0.846056	0.542549	1.38861	1.36912	0.500937	0.499769	0.0176665	36		P10721	Kit	0.513458	0.331284	0.844742	0.626992	0.390042	0.326346
									P12931	Src	0.98543	1.52354	2.50897	2.60906	-0.669326	-0.678456	0.0240073	33.1111		P04629	TRKA	0.845585	0.958607	1.80419	1.81248	-1.47413	-1.48164	0.0709695	11.1111		P42679	CTK	0.778758	0.575273	1.35403	1.35418	0.504999	0.504752	0.0207355	25		Q9H3Y6	Srm	0.38947	0.229881	0.61935	0.609065	0.37398	0.374476
Raw Data for Figure 1b (skin)									P16591	Fer	0.32804	2.22665	2.55469	2.60067	-0.603639	-0.623395	0.0415863	11.3333		P08631	HCK	0.911502	0.958607	1.87011	1.80024	-1.38265	-1.3667	0.0818328	21.3333		Q05397	FAK1	0.915582	0.586007	1.50159	1.32864	0.504638	0.481707	0.0981578	33.8889		P42680	TEC	0.370111	0.213726	0.583837	0.606952	0.369179	0.377416
Kinase Uniprot ID (human)	Kinase Uniprot ID (mouse)	Kinase Name	Kinase Name (gene name mouse)	Mean Specificity Score	Mean Significance Score	Mean Final Score	Mean Kinase Statistic		P43403	ZAP70	0.827086	1.72609	2.55317	2.58436	-0.635904	-0.636404	0.00794024	48.1111		P42679	CTK	0.87973	0.958607	1.83834	1.76548	-1.37975	-1.31291	0.168814	22.2222		P42684	Arg	0.819265	0.548588	1.36785	1.32444	0.490942	0.484346	0.0567346	40.3333		P42684	Arg	0.418437	0.221849	0.640285	0.602755	0.38092	0.371651
P07948	P25911	Lyn	Lyn	2.47872	0.958607	3.43732	-1.73954		Q06187	BTK	0.397076	2.1532	2.55027	2.57577	-0.608746	-0.622627	0.0373138	16.4444		Q16620	TRKB	0.877858	0.958607	1.83647	1.75995	-1.40695	-1.38173	0.149439	15.3333		P07947	Yes	0.77003	0.62081	1.39084	1.28473	0.520064	0.522011	0.0465644	21.6667		Q12866	Mer	0.346024	0.25676	0.602784	0.568636	0.353612	0.3641
P09769	P14234	Fgr	Fgr	2.0602	0.958607	3.0188	-2.1681		P29376	LTK	0.642176	1.94743	2.5896	2.55721	-0.6981	-0.673203	0.138294	13		P07947	Yes	0.779412	0.958607	1.73802	1.7385	-1.36406	-1.30979	0.120261	20		P23458	JAK1~b	0.430543	0.683665	1.11421	1.24047	0.497656	0.547483	0.0996543	4.5		Q06418	Tyro3/Sky	0.289598	0.245945	0.535542	0.555331	0.358105	0.364954
P12931	P05480	Src	Src	2.02224	0.958607	2.98084	-1.48752		P52333	JAK3	0.255147	2.34334	2.59849	2.48945	-0.559912	-0.559912	0	3		P43403	ZAP70	0.799016	0.958607	1.75762	1.71806	-1.25898	-1.26256	0.017229	47.7778		P07949	Ret	0.580315	0.606647	1.18696	1.23591	0.49992	0.512796	0.0392455	14.1111		P42685	FRK	0.29817	0.221849	0.520019	0.553463	0.361168	0.364259
P21709	Q60750	Epha1	EphA1	1.90958	0.958607	2.86819	-2.36096		P10721	Kit	0.400853	2.07478	2.47563	2.48413	-0.617841	-0.637227	0.0667408	12.8889		Q04912	Ron	0.762111	0.958607	1.72072	1.66635	-1.50983	-1.53843	0.157509	6.11111		P51451	BLK	0.615089	0.50797	1.12306	1.22046	0.495958	0.510227	0.0439475	19.6667		Q16620	TRKB	0.31105	0.221849	0.532898	0.544242	0.352088	0.360087
P06239	P06240	Lck	Lck	1.67813	0.958607	2.63673	-1.47193		P43405	Syk	0.726366	1.66263	2.38899	2.43039	-0.620489	-0.614241	0.0120438	57.6667		P21802	FGFR2	0.74501	0.958607	1.70362	1.5784	-1.44069	-1.43086	0.1016	7.85714		P17948	FLT1	0.460807	0.700637	1.16144	1.13701	0.484548	0.486991	0.0687129	11.5556		Q06187	BTK	0.25006	0.245762	0.495823	0.542857	0.327396	0.340571
P14616	Q9WTL4	IRR	Insrr	1.05053	0.958607	2.00913	-1.62854		Q9UM73	ALK	0.338501	1.95623	2.29473	2.40012	-0.590419	-0.584844	0.0277414	31.8889		P08581	Met	0.620298	0.958607	1.57891	1.56416	-1.28581	-1.28753	0.0390305	23.3333		P35916	FLT4	0.490571	0.660642	1.15121	1.12084	0.50269	0.482411	0.050467	9.33333		Q13882	Brk	0.30047	0.262008	0.562479	0.524619	0.359996	0.360703
Q05397	P34152	FAK1	Ptk2	1.44486	0.958607	2.40346	-1.45001		P09619	PDGFR[beta]	0.214986	2.26158	2.47657	2.39448	-0.550573	-0.53559	0.0219712	13.1111		P22607	FGFR3	0.628065	0.958607	1.58667	1.55549	-1.41723	-1.43086	0.088135	7.16667		P07332	Fes	0.494331	0.549758	1.04409	1.09511	0.508106	0.513955	0.0592291	9.11111		P16234	PDGFR[alpha]	0.367368	0.148742	0.51611	0.515273	0.338258	0.338258
P43405	P48025	Syk	Syk	1.22352	0.958607	2.18213	-1.29542		Q12866	Mer	0.282773	2.00902	2.2918	2.28735	-0.582677	-0.586723	0.0200203	40.8889		P42685	FRK	0.594098	0.958607	1.55271	1.54031	-1.23656	-1.21615	0.0515238	42.5556		P41240	CSK	0.465877	0.566163	1.03204	1.07522	0.453512	0.463941	0.0263367	32		P09619	PDGFR[beta]	0.210243	0.213453	0.423695	0.499215	0.285985	0.330903
P51813	P97504	Etk/BMX	Bmx	1.33511	0.958607	2.29372	-1.49993		P42681	TXK	0.46025	1.97368	2.43393	2.25995	-0.612739	-0.596717	0.0375482	21.8889		Q12866	Mer	0.562333	0.958607	1.52094	1.53373	-1.23863	-1.23466	0.0261905	36.7778		P08631	HCK	0.575194	0.517277	1.09247	1.07247	0.481454	0.470908	0.0665582	21.8889		P51813	Etk/BMX	0.249264	0.234197	0.483461	0.484656	0.317939	0.329243
Q16288	Q6VNS1	TRKC	Ntrk2	1.06279	0.958607	2.0214	-1.47601		P42679	CTK	0.596785	1.7782	2.37498	2.24321	-0.64348	-0.595109	0.0686303	24.8889		P06213	InSR	0.606862	0.958607	1.56547	1.52724	-1.30374	-1.29958	0.0492472	18.5556		Q04912	Ron	0.575698	0.566199	1.1419	1.07023	0.556867	0.544897	0.0747175	6.66667		P42679	CTK	0.211414	0.205603	0.417017	0.469032	0.323183	0.340119
P06241	P39688	Fyn	Fyn	1.02901	0.958607	1.98761	-1.48702		P42680	TEC	0.405786	1.97284	2.37862	2.23777	-0.610606	-0.588959	0.0347903	30.5556		P41240	CSK	0.610577	0.958607	1.56918	1.52086	-1.25044	-1.22676	0.0579145	29.5556		P43405	Syk	0.565249	0.511297	1.07655	1.05599	0.450004	0.449787	0.0071939	63.3333		P29317	EphA2	0.270826	0.213326	0.484152	0.465985	0.281898	0.255111
Q16566	P08414	CaMK4	Camk4	1.45641	0.513	1.96941	-0.446571		P08069	IGF1R	0.35297	1.81762	2.17059	2.23478	-0.593935	-0.619338	0.0533959	14.4444		P51451	BLK	0.603632	0.958607	1.56224	1.5177	-1.28861	-1.27543	0.0701187	19.5556		P42681	TXK	0.488907	0.5456	1.03451	1.03856	0.464534	0.459307	0.0209857	24.3333		P07332	Fes	0.26149	0.199897	0.461388	0.428058	0.317303	0.312558
Q00532	Q8CEQ0	CDKL1	Cdkl1	1.33027	0.744679	2.07495	0.544008		Q08881	ITK	0.0330119	2.33632	2.36933	2.23329	-0.467005	-0.475898	0.0606705	31.6667		P10721	Kit	0.477195	0.958607	1.4358	1.49026	-1.25129	-1.28948	0.137498	12		P30530	Axl	0.43877	0.493184	0.931954	0.955429	0.442955	0.440776	0.0162263	48.3333		P08581	Met	0.208995	0.221849	0.430844	0.428058	0.327033	0.326269
									P00533	EGFR	0.0154193	2.26469	2.28011	2.22446	-0.47135	-0.473227	0.0324832	36.7778		P42681	TXK	0.542571	0.958607	1.50118	1.49026	-1.26327	-1.2374	0.0856289	23.3333		Q12866	Mer	0.425554	0.515223	0.940776	0.944622	0.441403	0.445995	0.0132888	41		Q16288	TRKC	0.212438	0.221849	0.434287	0.422508	0.302377	0.291238
Raw Data for Figure 1b (mucosa)									P21860	HER3	0.31231	1.81797	2.13028	2.14267	-0.588801	-0.589953	0.0252827	34.4444		P54756	EphA5	0.511449	0.958607	1.47006	1.47006	-1.44462	-1.44462	NA	3		P21860	HER3	0.459141	0.504226	0.963367	0.935063	0.435818	0.4419	0.0437426	36.4444		P29376	LTK	0.291043	0.218594	0.509637	0.417028	0.306363	0.313444
Kinase Uniprot ID (human)	Kinase Uniprot ID (mouse)	Kinase Name	Kinase Name (gene name mouse)	Mean Specificity Score	Mean Significance Score	Mean Final Score	Mean Kinase Statistic		P07949	Ret	0.269586	2.11527	2.38485	2.13954	-0.566546	-0.572732	0.0580926	14.5556		P22455	FGFR4	0.583377	0.958607	1.54198	1.45346	-1.29168	-1.32215	0.128474	14.3333		P29322	EphA8	0.345887	0.571448	0.917335	0.918465	0.471594	0.475602	0.00694326	3.66667		P54756	EphA5	0.259637	0.157391	0.417028	0.417028	0.300384	0.300384
P07948	P25911	Lyn	Lyn	2.51217	0.670875	3.18304	0.717428		Q15303	HER4	0.137218	1.90743	2.04465	2.12194	-0.528619	-0.504333	0.0941796	23.3333		Q9UM73	ALK	0.423298	0.958607	1.38191	1.42713	-1.17256	-1.21423	0.0928159	33.2222		P16234	PDGFR[alpha]	0.343238	0.550626	0.893863	0.899629	0.462783	0.462783	0	5		P07947	Yes	0.169432	0.189357	0.358789	0.412963	0.303833	0.302656
Q9H3Y6	Q62270	Srm	Srms	2.219	0.644437	2.86344	0.587603		P04629	TRKA	0.382372	1.689	2.07137	2.07572	-0.619163	-0.5882	0.0664747	9.66667		P11362	FGFR1	0.431574	0.90188	1.33345	1.4096	-1.13742	-1.2764	0.290631	10.3333		P10721	Kit	0.286444	0.514563	0.801008	0.866206	0.408095	0.410479	0.0426783	13.5556		H0Y8A4	RYK	0.276016	0.197389	0.473404	0.400554	0.308428	0.284045
P51813	P97504	Etk/BMX	Bmx	1.79642	0.63024	2.42666	0.630477		P41240	CSK	0.0626238	1.97458	2.0372	2.06148	-0.511561	-0.519277	0.0252211	33.7778		P29322	EphA8	0.383005	0.958607	1.34161	1.34161	-1.33927	-1.33927	0	3		P09619	PDGFR[beta]	0.362084	0.476622	0.838706	0.81124	0.450142	0.457857	0.0288406	10.1111		P16591	Fer	0.439202	0.271507	0.710709	0.393189	0.353463	0.251281
O60674	Q62120	JAK2	Jak2	1.55677	0.782254	2.33902	0.663717		Q05397	FAK1	0.509232	1.54909	2.05833	2.05394	-0.62127	-0.624023	0.0142545	30.5556		H0Y8A4	RYK	0.695249	0.958607	1.65386	1.30155	-1.35264	-1.22196	0.40501	5.44444		Q16620	TRKB	0.340211	0.499373	0.839584	0.79393	0.436552	0.423947	0.0350368	18.3333		P36888	FLT3	0.199294	0.157352	0.356646	0.392867	0.280332	0.287935
P42685	Q922K9	FRK	Frk	1.72197	0.607561	2.32953	0.551295		P51813	Etk/BMX	0.026601	1.89813	1.92473	2.01144	-0.449142	-0.483117	0.0706495	26.5556		P21860	HER3	0.498826	0.958607	1.45743	1.29397	-1.21378	-1.16944	0.0851244	34.6667		Q06187	BTK	0.252776	0.550945	0.80372	0.784394	0.405144	0.40693	0.0322979	16.7778		P06239	Lck	0.16196	0.221849	0.383809	0.385525	0.314787	0.311227
P35968	P35918	KDR	Kdr	1.7856	0.76148	2.54708	0.686642		P51451	BLK	0.454137	1.46498	1.91912	1.90602	-0.623614	-0.625727	0.0311634	18.8889		O60674	JAK2	0.29712	0.958607	1.25573	1.27376	-1.14629	-1.18406	0.103535	12.7778		Q14289	FAK2	0.220158	0.493495	0.713653	0.720899	0.38861	0.368076	0.0580407	27.6667		P06241	Fyn	0.155506	0.221849	0.377355	0.376751	0.278705	0.273933
Q08345	Q03146	DDR1	Ddr1	1.33752	0.802868	2.14038	0.884398		P07947	Yes	0.548704	1.47528	2.02399	1.89908	-0.634802	-0.631465	0.0277323	20.2222		P07949	Ret	0.381572	0.958607	1.34018	1.25618	-1.17983	-1.16264	0.128254	14.1111		P54756	EphA5	0.264846	0.401627	0.666473	0.697611	0.420927	0.438512	0.0351707	3.25		P30530	Axl	0.146314	0.221849	0.368163	0.368151	0.32112	0.336085
P06239	P06240	Lck	Lck	1.53889	0.603676	2.14256	0.585332		P08631	HCK	0.442966	1.38896	1.83192	1.87785	-0.624089	-0.628636	0.0393851	20.4444		Q9H3Y6	Srm	0.290473	0.958607	1.24908	1.2426	-1.14825	-1.14783	0.0101191	32.3333		P08581	Met	0.155496	0.477303	0.632799	0.684382	0.375198	0.378693	0.022745	25.8889		Q9UM73	ALK	0.126208	0.19748	0.323688	0.351445	0.306129	0.32631
Q08881	Q03526	ITK	Itk	1.49441	0.647179	2.14159	0.589586		P14616	IRR	0.145615	1.90471	2.05033	1.84527	-0.459241	-0.474208	0.020494	4.2		P08069	IGF1R	0.346781	0.958607	1.30539	1.23928	-1.16861	-1.19688	0.113301	13		P43403	ZAP70	0.322818	0.473668	0.796486	0.676665	0.414481	0.407057	0.0352905	53.5556		P29322	EphA8	0.179142	0.159894	0.339036	0.339036	0.235804	0.235804
P09769	P14234	Fgr	Fgr	1.25918	0.723933	1.98311	0.736333		P35968	KDR	0.032549	1.7727	1.80525	1.80732	-0.416788	-0.408822	0.0446503	15.6667		Q14289	FAK2	0.367875	0.958607	1.32648	1.2151	-1.18078	-1.1408	0.117288	23.7778		Q13882	Brk	0.198807	0.524655	0.723462	0.674172	0.404001	0.397114	0.0193467	50.5556		P08069	IGF1R	0.160533	0.201197	0.361731	0.328642	0.284487	0.270083
P06241	P39688	Fyn	Fyn	1.65299	0.644437	2.29743	0.643493		P00519	Abl	0.108363	1.69996	1.80832	1.77438	-0.543347	-0.546073	0.0180064	44.5556		P07333	FmS/CSFR	0.225148	0.958607	1.18376	1.20579	-1.09686	-1.15841	0.12022	7		P36888	FLT3	0.15252	0.434809	0.587329	0.667222	0.306972	0.348534	0.115584	10.5714		P22607	FGFR3	0.187419	0.158837	0.346256	0.321315	0.261687	0.257985
									P42684	Arg	0.0754472	1.50622	1.58167	1.6073	-0.516959	-0.510712	0.0415666	40.4444		P16234	PDGFR[alpha]	0.24576	0.958607	1.20437	1.20426	-1.12699	-1.12699	0	5		H0Y8A4	RYK	0.155067	0.449659	0.604726	0.614959	0.318901	0.322902	0.0876203	7.11111		P21860	HER3	0.164987	0.189357	0.354343	0.320936	0.32265	0.312354
Raw Data for Figure 1c									P06239	Lck	0.16972	1.43218	1.6019	1.59414	-0.544709	-0.543373	0.0321205	27.8889		P29376	LTK	0.196411	0.958607	1.15502	1.18482	-1.04489	-1.10954	0.174156	14		Q13308	CCK4/PTK7	0.207047	0.389575	0.596622	0.595091	0.359261	0.359261	0	3		P43403	ZAP70	0.0629437	0.205603	0.268546	0.282329	0.303699	0.306874
Kinase Uniprot ID (human)	Kinase Uniprot ID (mouse)	Kinase Name	Kinase Name (gene name mouse)	Mean Specificity Score	Mean Significance Score	Mean Final Score	Mean Kinase Statistic		P16234	PDGFR[alpha]	0.231997	1.30312	1.53511	1.53629	-0.544026	-0.544026	0	5		Q08881	ITK	0.238889	0.958607	1.1975	1.17328	-1.10661	-1.10585	0.0527469	25.2222		Q06418	Tyro3/Sky	0.117047	0.472572	0.589619	0.592521	0.365825	0.367706	0.0339519	36.6667		P35968	KDR	0.180832	0.164897	0.345728	0.27951	0.279029	0.277403
Q13315	Q62388	ATM	Atr	1.52993	0.712198	2.24213	-0.771164		P07948	Lyn	0.121768	1.33504	1.45681	1.52427	-0.513629	-0.508091	0.04088	18.6667		P16591	Fer	0.189424	0.958607	1.14803	1.15789	-1.02462	-1.03181	0.129779	8.33333		Q15303	HER4	0.249658	0.453215	0.702872	0.591543	0.406425	0.36241	0.11952	21.4444		P21802	FGFR2	0.176142	0.158988	0.33513	0.269751	0.259334	0.24521
Q13535	Q9JKK8	ATR	Atm	1.42783	0.69063	2.11846	-0.395716		P06213	InSR	0.0945032	1.39824	1.49274	1.52369	-0.504859	-0.515185	0.0160919	18.8889		Q15303	HER4	0.291162	0.958607	1.24977	1.14972	-1.15349	-1.0987	0.199921	20.3333		P21709	EphA1	0.176556	0.386055	0.562611	0.589594	0.330042	0.335678	0.0178926	4.6		P04629	TRKA	0.109223	0.148742	0.257965	0.267928	0.243377	0.250933
O15530	Q9Z2A0	PDK1	Pdpk1	1.39265	0.694649	2.0873	-0.731115		P29317	EphA2	0.0900446	1.53364	1.62368	1.5092	-0.409605	-0.368797	0.0512413	5.77778		P00519	Abl	0.155659	0.958607	1.11427	1.13383	-1.07941	-1.09498	0.0343123	40.8889		P29376	LTK	0.141434	0.372227	0.51366	0.579681	0.331211	0.370438	0.0814119	15.2222		Q04912	Ron	0.134857	0.12413	0.258987	0.264513	0.226223	0.22715
									P06241	Fyn	0.252433	1.40792	1.66036	1.50318	-0.557681	-0.5374	0.0454063	15.3333		P04626	HER2	0.179062	0.958607	1.13767	1.11227	-1.07237	-1.03723	0.0682358	22.7778		P21802	FGFR2	0.1984	0.335166	0.533567	0.55608	0.281521	0.322415	0.196181	7.77778		P09769	Fgr	0.107575	0.120277	0.227853	0.255535	0.206272	0.223165
									P21709	EphA1	0.143938	1.34518	1.48912	1.44835	-0.449899	-0.418034	0.10509	3.8		P36888	FLT3	0.158041	0.958607	1.11665	1.11103	-0.93989	-0.939612	0.178548	8.71429		P06213	InSR	0.109103	0.396855	0.505958	0.539078	0.346588	0.348242	0.0369117	21.2222		P42681	TXK	0.111385	0.162135	0.27352	0.242407	0.281108	0.275465
									P22455	FGFR4	0.0217979	1.40883	1.43063	1.44719	-0.364561	-0.361487	0.0816734	14.5556		Q06187	BTK	0.112415	0.958607	1.07102	1.0566	-0.951818	-0.965027	0.0818583	14.7778		P22607	FGFR3	0.135927	0.271806	0.407733	0.520287	0.221791	0.322415	0.19926	6.55556		P07948	Lyn	0.0701994	0.155472	0.225671	0.239186	0.235001	0.243015
									P35916	FLT4	0.0208946	1.39183	1.41272	1.38713	-0.353069	-0.345018	0.0442617	12.2222		P35968	KDR	0.114667	0.958607	1.07327	1.05335	-0.936126	-0.936073	0.0988425	13.2222		P22455	FGFR4	0.131314	0.374062	0.505376	0.493771	0.311233	0.332854	0.105618	15.4444		P08631	HCK	0.0852264	0.148742	0.233968	0.232814	0.262878	0.261736
									P22607	FGFR3	0.0365716	1.07052	1.10709	1.34419	-0.290042	-0.327178	0.134239	6125		P07332	Fes	0.103157	0.958607	1.06176	1.04479	-0.870145	-0.87551	0.12255	10		Q16288	TRKC	0.120969	0.324974	0.445944	0.465837	0.335059	0.347709	0.0463493	16.4444		Q05397	FAK1	0.0823565	0.164988	0.247344	0.230711	0.281673	0.281001
									P29322	EphA8	0.218973	1.09234	1.31132	1.31132	-0.514469	-0.514469	0	3		P09619	PDGFR[beta]	0.0736126	0.958607	1.03222	1.03744	-0.830159	-0.868227	0.0752241	10.5556		P08069	IGF1R	0.0918586	0.362822	0.454681	0.45917	0.301904	0.303578	0.0488091	15.1111		P41240	CSK	0.120108	0.169384	0.289491	0.229664	0.272561	0.284053
									P21802	FGFR2	0.0379366	1.09097	1.12891	1.28614	-0.304205	-0.327178	0.132562	6.77778		P00533	EGFR	0.0738919	0.958607	1.0325	1.03124	-0.982722	-1.00473	0.0707024	33.3333		P04626	HER2	0.0898237	0.374664	0.464487	0.442599	0.333326	0.3286	0.0287456	24.2222		P51451	BLK	0.0709756	0.125326	0.196301	0.209222	0.246179	0.260088
									P54764	EphA4	0.149902	0.983363	1.13327	1.16178	-0.444903	-0.491621	0.0700758	3.33333		Q13882	Brk	0.0577942	0.958607	1.0164	1.01216	-1.02247	-1.0143	0.0252603	47		P11362	FGFR1	0.0756061	0.225299	0.300905	0.382455	0.243104	0.287819	0.116055	11.8889		P21709	EphA1	0.11937	0.110876	0.230246	0.201454	0.189867	0.171658
									P17948	FLT1	0.00204282	1.0339	1.03595	1.16103	-0.259616	-0.281521	0.0570016	16.6667		P35916	FLT4	0.0567735	0.958607	1.01538	1.00244	-0.699186	-0.674789	0.174118	9		Q9UM73	ALK	0.0442149	0.332867	0.377082	0.372515	0.325803	0.321499	0.0192244	37.6667		P12931	Src	0.039406	0.148742	0.188148	0.184954	0.259546	0.262166
									P07333	FmS/CSFR	0.0325707	1.18854	1.22111	1.10215	-0.337211	-0.331029	0.0383117	8.77778		P17948	FLT1	0.013262	0.715438	0.7287	0.966496	-0.353254	-0.446641	0.275908	10		P54764	EphA4	0.351861	0.442469	0.79433	0.353302	0.417753	0.218654	0.236103	3.55556		P43405	Syk	0.0266464	0.164988	0.191634	0.163765	0.287982	0.287596
									P54756	EphA5	0.0534361	1.25716	1.31059	1.05477	-0.296402	-0.245369	0.102066	4.25		Q08345	DDR1	0.0655259	0.677781	0.743307	0.742273	-0.667228	-0.667228	0	3		P00533	EGFR	0.025536	0.319409	0.344945	0.344669	0.304472	0.312337	0.0385505	35.1111		P06213	InSR	0.0358798	0.107585	0.143465	0.138697	0.219414	0.220515
									P29320	EphA3	0.0819811	0.827804	0.909785	0.909785	-0.356198	-0.356198	0	3		P23458	JAK1~b	0.0102538	0.197911	0.208165	0.208461	0.14444	0.14444	0	4		P14616	IRR	0.0697692	0.204301	0.274071	0.318389	0.14581	0.232483	0.173345	5.5		P14616	IRR	0.0583604	0	0.0583604	0.0545593	0.139757	0.148731
									P29597	Tyk2	0.0521824	0.844587	0.896769	0.886765	-0.253467	-0.253467	0	3		Q16566	CaMK4	1.45641	0.513	1.96941	2.23151	-0.446571	-0.49544	0.0940082	12.5556		P04629	TRKA	0.0369502	0.248348	0.285298	0.284241	0.230742	0.237062	0.0223781	13.8889		Q13315	ATM	1.52993	0.712198	2.24213	2.26504	-0.771164	-0.771164
									P36888	FLT3	0.0200685	1.04111	1.06118	0.869795	-0.315861	-0.295647	0.0964659	10.1429		Q00532	CDKL1	1.33027	0.744679	2.07495	2.11717	0.544008	0.551679	0.103773	6.16667		P29317	EphA2	0.195547	0.2572	0.452748	0.214158	0.226091	0.149859	0.216571	4.88889		Q13535	ATR	1.42783	0.69063	2.11846	2.12378	-0.395716	-0.393995
									P09769	Fgr	0.0745319	0.781048	0.85558	0.825417	-0.390741	-0.391437	0.0592073	6.66667		P11309	Pim1	1.68176	0.22245	1.90421	1.94815	-0.263972	-0.252775	0.0208757	59.5556		P29320	EphA3	0.0343647	0.0680413	0.102406	0.102406	-0.103649	-0.103649	0	4		O15530	PDK1	1.39265	0.694649	2.0873	2.09259	-0.731115	-0.731115
									H0Y8A4	RYK	0.0138317	0.642146	0.655977	0.564283	-0.237597	-0.19373	0.0762183	6.44444		Q86V86	Pim3	1.61622	0.212938	1.82915	1.861	-0.263382	-0.264116	0.00698874	57.1111		Q13237	PKG2	1.951	0.0243376	1.97534	2.03152	0.0663744	0.0712938	0.0100619	34.7778		Q96L96	AlphaK1	1.26414	0.476635	1.74078	2.04769	0.508183	0.546797
									P54762	EphB1	0.0353345	0.512864	0.548198	0.548198	-0.211618	-0.211618	0	3		Q9P1W9	Pim2	1.24237	0.379718	1.62209	1.76822	-0.27833	-0.296553	0.0321515	36.5556		P41279	COT	1.60598	0.129943	1.73593	1.71113	0.202891	0.202891	0	4		Q96S38	RSKL1	1.60689	0.402305	2.0092	2.02209	-0.823166	-0.823166
									P08922	Ros	0.0141307	0.251717	0.265848	0.265871	-0.10781	-0.10781	0	3		Q04759	PKC[theta]	1.1843	0.348338	1.53264	1.65061	-0.319594	-0.346893	0.0380591	23		O76039	CDKL5	1.1112	0.119686	1.23089	1.29397	0.159781	0.191918	0.0589807	4.71429		Q13153	PAK1	1.33551	0.413413	1.74892	1.76996	0.547749	0.547749
									P17612	PKA[alpha]	2.69897	2.69897	5.39794	5.39794	1.1561	1.14838	0.0281554	54.4444		P17252	PKC[alpha]	1.26869	0.31479	1.58348	1.61626	-0.317414	-0.314398	0.0171412	27.5556		Q16566	CaMK4	1.09153	0.0487116	1.14024	1.19425	0.0805739	0.0756452	0.00655156	12.2222		Q16512	PKN1/PRK1	1.09022	0.3963	1.48652	1.51485	-0.419093	-0.456362
									Q13237	PKG2	2.52605	2.69897	5.22502	5.39794	1.21207	1.21422	0.0337597	38		P24723	PKC[eta]	0.991557	0.396759	1.38832	1.52224	-0.329835	-0.357704	0.0522067	14.4444		P16066	ANP[alpha]	0.98809	0.0347687	1.02286	1.07622	0.056558	0.0619114	0.00794112	21.8889		P51812	RSK2	1.11782	0.31158	1.4294	1.41949	-0.387654	-0.387654
									Q9UBS0	p70S6K[beta]	2.51528	2.69897	5.21425	5.39794	1.35788	1.37624	0.0944705	26		P41743	PKC[iota]	1.03514	0.349451	1.3846	1.40978	-0.344271	-0.341158	0.0327611	15.2222		Q00532	CDKL1	0.814644	0.0605752	0.875219	1.04126	0.0952981	0.126462	0.0465985	5.6		Q9UHD2	TBK1	1.24855	0.31679	1.56534	1.35309	-0.426138	-0.342062
									P51817	PRKX	2.33924	2.69897	5.03821	5.09691	1.22446	1.23699	0.0606224	33.7778		Q00537	PCTAIRE2	0.762654	0.474777	1.23743	1.36677	0.491457	0.566671	0.168183	3.2		Q13131	AMPK[alpha]1	0.942162	0.0547937	0.996956	1.03651	0.0767486	0.0783295	0.0042797	10.7778		Q13976	PKG1	1.09048	0.190247	1.28073	1.20627	-0.17986	-0.184176
									Q13976	PKG1	2.03936	2.69897	4.73833	4.79588	1.15348	1.15947	0.0336235	41		Q05655	PKC[delta]	1.04045	0.383	1.42345	1.34161	-0.310099	-0.299204	0.0199174	22.6667		Q16512	PKN1/PRK1	0.887982	0.0707956	0.958778	0.966142	-0.109181	-0.11586	0.00799951	4.88889		Q86V86	Pim3	1.03474	0.236572	1.27131	1.15021	-0.147759	-0.138875
									P68400	CK2[alpha]1	1.57208	2.69897	4.27105	4.25181	1.70888	1.70888	0	3		Q9BWU1	CDK11	0.318273	0.958607	1.27688	1.27737	0.23775	0.23775	0	4		P51817	PRKX	0.874973	0.0264053	0.901379	0.88607	0.0458602	0.0489133	0.00707345	30.7778		Q8TD08	ERK7	0.79588	0.324222	1.1201	1.1201	0.427941	0.427941
									O15111	IKK[alpha]	1.52815	2.69897	4.22712	4.22185	1.72652	1.72652	0	3		Q02156	PKC[epsilon]	0.850951	0.325362	1.17631	1.22464	-0.284477	-0.304928	0.0525427	18.3333		P17612	PKA[alpha]	0.85772	0.024316	0.882036	0.87785	0.0346378	0.0346716	0.00349623	48.2222		Q00532	CDKL1	0.832307	0.299151	1.13146	1.07984	0.358863	0.343059
									Q16566	CaMK4	1.48758	2.69897	4.18655	4.16749	1.32646	1.29076	0.0611272	11.5556		P49674	CK1[epsilon]	0.669059	0.374145	1.0432	1.12113	0.41002	0.441024	0.0930128	4.11111		Q13976	PKG1	0.821371	0.026861	0.848231	0.809108	0.0401577	0.0408433	0.00756383	38		P68400	CK2[alpha]1	0.833239	0.29566	1.1289	1.0468	-0.398916	-0.375336
									Q13535	ATR	1.17364	2.69897	3.87261	3.82974	1.29318	1.2778	0.0461307	8.88889		Q13976	PKG1	0.829017	0.212938	1.04196	1.11707	-0.248037	-0.250448	0.0263351	38.2222		O14965	AurA/Aur2	0.695593	0.0762908	0.771884	0.794796	-0.0957781	-0.100059	0.0128423	4.11111		Q9P1W9	Pim2	0.864384	0.153754	1.01814	1.02761	-0.158443	-0.168287
									Q86V86	Pim3	1.09233	2.69897	3.7913	3.7167	1.04204	1.04039	0.00971791	60.6667		Q05513	PKC[zeta]	0.683109	0.372569	1.05568	1.11288	-0.316273	-0.330543	0.0283439	9.55556		O15075	DCAMKL1	0.708906	0.0846741	0.79358	0.775503	0.103785	0.103785	0	3		O60285	NuaK1	0.719854	0.152857	0.872711	1.01824	-0.335548	-0.369242
									Q9HBY8	SGK2	0.799539	2.69897	3.49851	3.64207	1.10935	1.15251	0.110717	15.5556		Q96Q40	PFTAIRE2	0.82055	0.189722	1.01027	1.11288	-0.405456	-0.437304	0.0538577	5.88889		Q8IWB6	SgK307	0.555791	0.0770116	0.632802	0.750557	-0.0877043	-0.106969	0.0288976	3.33333		P49841	GSK3[beta]	0.777747	0.226214	1.00396	1.01137	-0.321897	-0.317166
									P11309	Pim1	0.893583	2.69897	3.59255	3.61979	1.02725	1.02848	0.0125132	63.4444		P17612	PKA[alpha]	0.773171	0.237021	1.01019	1.10875	-0.223766	-0.231291	0.017902	50.3333		P31751	Akt2/PKB[beta]	0.642881	0.0271608	0.670042	0.730936	0.0401684	0.0396763	0.00449048	25.6667		Q00537	PCTAIRE2	0.646879	0.279926	0.926805	0.998405	0.399534	0.437231
									P17252	PKC[alpha]	0.824142	2.69897	3.52311	3.59176	1.07663	1.0879	0.02889	29.2222		Q96S38	RSKL1	0.71066	0.391474	1.10213	1.09079	-0.48212	-0.48212	0	3		Q05513	PKC[zeta]	0.639456	0.067627	0.707083	0.69563	-0.0663337	-0.065256	0.00231585	8.55556		P11309	Pim1	0.847349	0.227086	1.07443	0.900775	-0.130668	-0.134738
									O96017	CHK2	0.770759	2.69897	3.46973	3.56543	1.0972	1.09716	0.0527427	20.1111		O75116	ROCK2	0.942148	0.398716	1.34086	1.09007	-0.483045	-0.427431	0.0968335	4.5		Q9UHD2	TBK1	0.580971	0.0454186	0.62639	0.682104	0.0879409	0.092208	0.00584305	3.6		Q13237	PKG2	0.582921	0.237962	0.820883	0.896607	-0.12336	-0.129702
									O43930	PRKY	0.710434	2.69897	3.4094	3.50585	1.15159	1.12554	0.19177	11.7778		P68400	CK2[alpha]1	0.852346	0.20851	1.06086	1.06574	-0.455855	-0.458227	0.00711705	4.88889		Q92772	CDKL2	0.605548	0.0726296	0.678178	0.678178	0.0878365	0.0878365	NA	4		P05771	PKC[beta]	0.734866	0.151195	0.886061	0.895923	-0.258965	-0.258965
									O14920	IKK[beta]	0.84207	2.69897	3.54104	3.50031	1.38759	1.38122	0.0142398	3.2		Q13131	AMPK[alpha]1	0.739929	0.159085	0.899014	1.00755	-0.31617	-0.331521	0.057086	9.77778		Q00537	PCTAIRE2	0.61261	0.0584886	0.671099	0.671099	-0.0918344	-0.0918344	NA	3		Q13627	DYRK1A	0.532091	0.324222	0.856313	0.860393	-0.354942	-0.354942
									P31749	Akt1/PKB[alpha]	0.750515	2.69897	3.44949	3.43415	1.07344	1.07906	0.0284777	30.1111		Q92772	CDKL2	0.597088	0.232512	0.8296	0.94267	-0.41964	-0.467579	0.117424	3.33333		P17252	PKC[alpha]	0.610493	0.0379695	0.648462	0.666996	0.0374	0.0378635	0.00308458	27.2222		P50750	CDK9	0.713763	0.167491	0.881254	0.837077	-0.270975	-0.243619
									P49674	CK1[epsilon]	0.660109	2.69897	3.35908	3.38091	1.21733	1.23208	0.0616068	3.88889		O76039	CDKL5	0.435324	0.432366	0.86769	0.898706	0.285096	0.309543	0.0627051	5.625		Q16539	MAPK14	0.530789	0.0381516	0.568941	0.658099	0.050854	0.0515617	0.0188003	10.2222		O95819	HGK/ZC1	0.719715	0.310175	1.02989	0.835909	-0.361045	-0.287912
									Q9P1W9	Pim2	0.609657	2.69897	3.30863	3.37675	1.02641	1.03343	0.0316666	40.3333		P05771	PKC[beta]	0.54003	0.320572	0.860602	0.858174	-0.26946	-0.26946	0	10		P31749	Akt1/PKB[alpha]	0.574916	0.0328631	0.607779	0.645277	0.0359386	0.0399275	0.00676281	27.6667		O76039	CDKL5	0.423426	0.193851	0.617276	0.825127	0.232941	0.327474
									Q05655	PKC[delta]	0.71987	2.69897	3.41884	3.35655	1.08262	1.06152	0.0376344	21.7778		O96017	CHK2	0.532937	0.313479	0.846416	0.849895	-0.231682	-0.242178	0.0378799	20.1111		P48729	CK1[alpha]	0.580436	0.0314369	0.611873	0.612489	0.0598606	0.059488	0.00545029	9		O43293	DAPK3	0.587725	0.252619	0.840344	0.81599	-0.372209	-0.364946
									Q13153	PAK1	0.643542	2.69897	3.34251	3.34486	1.1748	1.1748	0	6		Q96L96	AlphaK1	0.460482	0.388649	0.849131	0.849895	-0.30862	-0.302542	0.0105275	4.66667		O43930	PRKY	0.651544	0.043568	0.695112	0.585401	0.0622853	0.0619249	0.00884238	10.7778		Q14164	IKK[epsilon]	0.504041	0.287599	0.79164	0.803724	-0.230211	-0.191363
									P31751	Akt2/PKB[beta]	0.652837	2.69897	3.35181	3.30103	1.05723	1.05184	0.0233732	27.4444		Q13464	ROCK1	0.645593	0.414498	1.06009	0.797882	-0.367475	-0.309159	0.100065	4.71429		O94921	PFTAIRE1	0.524575	0.0530538	0.577629	0.576394	0.085696	0.085696	0	3		Q9BWU1	CDK11	0.489256	0.320572	0.809829	0.799434	-0.291668	-0.291668
									Q15139	PKD1	0.591249	2.69897	3.29022	3.27409	1.15117	1.15117	0	6		P48730	CK1[delta]	0.438324	0.194301	0.632625	0.769694	0.333646	0.4094	0.150319	3.22222		O75676	MSK2	0.508751	0.0654797	0.574231	0.573541	-0.084726	-0.084726	0	3		Q16644	MAPKAPK3	0.491167	0.109987	0.601154	0.77123	-0.0785581	-0.134653
									Q15349	RSK1/p90RSK	0.561546	2.69897	3.26052	3.27409	1.13771	1.13771	0	6		Q00534	CDK6	0.348921	0.382187	0.731108	0.752145	0.225119	0.231875	0.0202681	5.88889		Q9UBS0	p70S6K[beta]	0.595697	0.00924037	0.604937	0.571865	0.0439935	0.037307	0.0205457	23.7778		P15056	BRAF	0.502446	0.267439	0.769885	0.769885	-0.313707	-0.313707
									O75676	MSK2	0.52611	2.69897	3.22508	3.22475	1.18943	1.18943	0	3		Q15131	CDK10	0.676568	0.316838	0.993406	0.746643	-0.35727	-0.355941	0.156202	6		P49674	CK1[epsilon]	0.544916	0.0220832	0.567	0.562237	0.0863185	0.0900226	0.00979994	3.14286		P24723	PKC[eta]	0.611674	0.179654	0.791328	0.756744	-0.203235	-0.189434
									P05129	PKC[gamma]	0.358256	2.69897	3.05723	3.14509	0.969963	1.04243	0.135269	14.3333		O14920	IKK[beta]	0.344862	0.393619	0.73848	0.73848	-0.29148	-0.29148	NA	3		Q96GD4	AurB/Aur1	0.45911	0.0575409	0.516651	0.529178	-0.066929	-0.0716152	0.0328304	4.11111		Q8IVW4	CDKL3	0.519993	0.21467	0.734663	0.734663	0.360254	0.360254
									Q02156	PKC[epsilon]	0.433188	2.69897	3.13216	3.13549	0.993555	1.02504	0.107761	18.8889		Q14164	IKK[epsilon]	0.245416	0.430287	0.675704	0.737786	0.0343249	0.171827	0.176097	6.77778		Q9UIK4	DAPK2	0.493457	0.0404172	0.533875	0.528356	0.0831237	0.0831237	0	3		P53355	DAPK1	0.551077	0.179142	0.730219	0.730219	-0.362146	-0.362146
									O14965	AurA/Aur2	0.431022	2.69897	3.12999	3.11919	1.07259	1.06393	0.0259874	5.11111		Q13237	PKG2	0.564204	0.203426	0.767629	0.735078	-0.220634	-0.213381	0.0197295	35.4444		O14757	CHK1	0.496558	0.0335001	0.530058	0.499363	-0.0586595	-0.0551552	0.0176556	7		Q9UBS0	p70S6K[beta]	0.462509	0.170534	0.633043	0.726027	-0.12162	-0.12098
									P04049	RAF1	0.359301	2.69897	3.05827	3.10791	1.01385	1.04496	0.0524414	6.33333		P11802	CDK4	0.306328	0.395128	0.701457	0.702458	0.194502	0.193086	0.00424637	7.11111		O96017	CHK2	0.399586	0.0327039	0.432289	0.49369	0.0306172	0.0347	0.00673326	19.7778		P41279	COT	0.476138	0.236572	0.71271	0.712826	-0.229765	-0.229765
									Q13131	AMPK[alpha]1	0.430311	2.69897	3.12928	3.09474	1.03609	1.02916	0.0399536	10.7778		Q9UHD2	TBK1	0.562654	0.547821	1.11048	0.697202	-0.269177	-0.118961	0.228691	7.55556		Q15759	p38[beta]	0.354886	0.0645662	0.419452	0.477556	-0.0525908	-0.0531807	0.00872067	5		P49840	GSK3[alpha]	0.463568	0.164617	0.628185	0.669789	-0.228808	-0.255014
									O75582	MSK1	0.369072	2.69897	3.06804	3.06349	1.01545	1.01545	0	8		Q8NI60	ADCK3	0.629947	0.294313	0.92426	0.687696	-0.301111	-0.24091	0.112172	10.5556		O95819	HGK/ZC1	0.404924	0.0462135	0.451138	0.474282	0.0604533	0.0633546	0.00833958	4.57143		O94921	PFTAIRE1	0.424161	0.233587	0.657748	0.65726	-0.286294	-0.286294
									Q00537	PCTAIRE2	0.317519	2.69897	3.01649	3.05948	0.964874	1.03753	0.162474	3.2		Q9UBS0	p70S6K[beta]	0.409143	0.202362	0.611505	0.657206	-0.201573	-0.206677	0.0555615	22.7778		P53778	p38[gamma]	0.396486	0.0284145	0.4249	0.46209	0.0491162	0.055324	0.0448252	7.88889		P17612	PKA[alpha]	0.411768	0.228192	0.639959	0.638877	-0.100767	-0.098703
									P23443	p70S6K	0.481962	2.69897	3.18093	3.05552	1.00456	1.00114	0.0718299	18.6667		P31751	Akt2/PKB[beta]	0.375669	0.225626	0.601295	0.651648	-0.186847	-0.197322	0.0366187	27.2222		Q9UKE5	TNIK/ZC2	0.348795	0.100169	0.448963	0.446837	0.0652963	0.0652963	0	3		P48730	CK1[delta]	0.484379	0.245509	0.729888	0.631453	-0.308407	-0.279203
									Q9UKE5	TNIK/ZC2	0.354147	2.69897	3.05312	3.04385	1.04147	1.04147	0	3		Q8IVW4	CDKL3	0.420216	0.21467	0.634887	0.634887	0.342673	0.342673	NA	3		P45984	JNK2	0.425793	0.047328	0.473121	0.441488	0.0372052	0.0329289	0.00600564	14.2222		P06493	CDC2/CDK1	0.496956	0.166439	0.663395	0.626088	0.150991	0.164495
									Q15131	CDK10	0.324899	2.69897	3.02387	3.04191	0.962291	0.999356	0.11828	6.11111		P23443	p70S6K	0.440387	0.195938	0.636325	0.619622	-0.226378	-0.207739	0.0666779	16.6667		O15111	IKK[alpha]	0.343693	0.0158824	0.359575	0.44121	0.0554866	0.0677582	0.0184074	3.66667		Q00534	CDK6	0.334212	0.198488	0.532699	0.597986	0.173477	0.196235
									O95819	HGK/ZC1	0.34734	2.69897	3.04631	3.01954	1.012	0.992265	0.0710746	5.71429		Q15759	p38[beta]	0.25114	0.500074	0.751214	0.619067	0.166055	0.167132	0.0598333	8		P06493	CDC2/CDK1	0.342967	0.0257881	0.368755	0.434247	0.039784	0.0507751	0.0239368	9.33333		P42345	mTOR/FRAP	0.492247	0.162809	0.655056	0.585883	0.274658	0.26877
									O43293	DAPK3	0.302771	2.69897	3.00174	3.00174	0.953672	0.953672	NA	3		Q9UKE5	TNIK/ZC2	0.287484	0.316953	0.604437	0.606635	0.248633	0.248633	0	3		O75582	MSK1	0.389515	0.037504	0.427019	0.427291	-0.0460571	-0.0460571	0	8		Q02156	PKC[epsilon]	0.449331	0.151195	0.600527	0.580652	-0.144845	-0.156073
									P10398	ARAF	0.292212	2.69897	2.99118	2.98632	0.952488	0.952488	0	3		P31749	Akt1/PKB[alpha]	0.38117	0.169002	0.550172	0.543768	-0.190989	-0.197516	0.0246314	26.2222		P48730	CK1[delta]	0.399334	0.0150238	0.414358	0.414358	0.0692996	0.0692996	0	3		P41743	PKC[iota]	0.457897	0.16858	0.626476	0.564105	-0.158741	-0.149101
									P15056	BRAF	0.274475	2.64596	2.92043	2.98632	0.935855	0.952488	0.0552241	3.33333		P49137	MAPKAPK2	0.440694	0.247722	0.688416	0.537063	-0.194899	-0.178782	0.0359226	30.8889		P28482	ERK2	0.299023	0.0233981	0.322422	0.412963	0.0259806	0.0319931	0.018806	13.4444		P51817	PRKX	0.299716	0.204411	0.504127	0.525609	-0.084694	-0.0848752
									Q16644	MAPKAPK3	0.260706	2.69897	2.95968	2.96819	0.944259	0.966525	0.0590841	35.2222		Q16644	MAPKAPK3	0.254832	0.24798	0.502811	0.53622	-0.156496	-0.171473	0.0366745	35.5556		Q9HBY8	SGK2	0.336611	0.0346049	0.371216	0.400728	0.0286806	0.0341021	0.0123207	14.5556		Q9UPZ9	ICK	0.41431	0.246164	0.660474	0.52455	0.237565	0.19489
									P42345	mTOR/FRAP	0.284391	2.69897	2.98336	2.96019	0.945122	0.938489	0.0948919	4.88889		P49840	GSK3[alpha]	0.284049	0.225369	0.509418	0.517773	-0.113293	-0.198939	0.172782	5.44444		O15264	p38[delta]	0.353405	0.0155746	0.368979	0.400187	-0.0322678	-0.0312401	0.0104048	13.7778		Q05513	PKC[zeta]	0.376504	0.139373	0.515877	0.521786	-0.159221	-0.16363
									Q96S38	RSKL1	0.25134	2.69897	2.95031	2.95156	0.901416	0.901416	0	3		Q13627	DYRK1A	0.302549	0.220404	0.522952	0.515498	0.256685	0.256685	0	3		Q13464	ROCK1	0.463195	0.053451	0.516646	0.39741	-0.0677196	-0.0685727	0.0125387	4.71429		P53779	JNK3	0.323661	0.143583	0.467244	0.519418	-0.0921354	-0.100088
									Q8TD08	ERK7	0.250264	2.69897	2.94923	2.94923	0.90183	0.90183	NA	3		P51812	RSK2	0.298951	0.203426	0.502376	0.500995	-0.191153	-0.191153	0	8		O43293	DAPK3	0.374688	0.0213631	0.396051	0.396051	-0.065772	-0.065772	NA	3		P48729	CK1[alpha]	0.369654	0.132228	0.501882	0.502567	-0.144893	-0.148797
									P24723	PKC[eta]	0.227341	2.69897	2.92631	2.94769	0.889801	0.951077	0.132331	14.3333		Q8TD08	ERK7	0.342944	0.135489	0.478433	0.478433	0.256031	0.256031	NA	4		Q00526	CDK3	0.374944	0.0360702	0.411015	0.392545	0.0417824	0.0411319	0.00574111	9		Q9H4B4	PLK3	0.344427	0.157391	0.501818	0.502252	0.248512	0.248512
									Q96GD4	AurB/Aur1	0.204509	2.57906	2.78357	2.94006	0.857861	0.912271	0.135472	5.11111		P41279	COT	0.258106	0.229148	0.487254	0.477869	-0.182196	-0.182196	0	6		P24723	PKC[eta]	0.462117	0.047715	0.509832	0.389668	-0.0491913	-0.0298192	0.0484427	13		Q15118	PDHK1	0.317053	0.148742	0.465795	0.460322	-0.233785	-0.233785
									P49841	GSK3[beta]	0.233133	2.69897	2.9321	2.92959	0.914341	0.918091	0.0112494	5.88889		Q9Y6S9	RSKL2	0.260085	0.215105	0.47519	0.474866	-0.0489635	-0.0489635	0.227748	3.5		P51812	RSK2	0.341154	0.037504	0.378658	0.377247	-0.0412694	-0.0412694	0	8		Q05655	PKC[delta]	0.349117	0.170168	0.519285	0.457468	-0.107352	-0.0941283
									P48730	CK1[delta]	0.250865	2.69897	2.94984	2.91799	0.890997	0.838757	0.0967304	3.25		P04049	RAF1	0.35699	0.180783	0.537773	0.4675	0.229465	0.24456	0.107581	5.33333		P45983	JNK1	0.40931	0.0196685	0.428979	0.366911	0.0319191	0.0280813	0.00815575	18.5556		Q15139	PKD1	0.309311	0.140261	0.449573	0.450065	0.196884	0.196884
									Q14164	IKK[epsilon]	0.351518	2.69897	3.05049	2.91793	0.983752	0.913686	0.169648	7.55556		P53355	DAPK1	0.428368	0.032452	0.46082	0.46082	-0.353524	-0.353524	0	3		P53779	JNK3	0.407069	0.0227059	0.429775	0.366911	0.0331893	0.0280813	0.00837068	18.2222		Q9UKE5	TNIK/ZC2	0.269828	0.151195	0.421023	0.421391	-0.205792	-0.205792
									Q15418	RSK3	0.210494	2.69897	2.90946	2.90518	0.911775	0.911775	0	10		O14757	CHK1	0.287751	0.195757	0.483508	0.452742	-0.180598	-0.164783	0.0297069	10.8889		P50750	CDK9	0.323423	0.0355289	0.358952	0.345823	-0.0470198	-0.0474321	0.000618462	5.66667		P04049	RAF1	0.171516	0.124055	0.295571	0.414413	0.100008	0.121025
									P41743	PKC[iota]	0.203251	2.69897	2.90222	2.89825	0.904398	0.924732	0.073032	14.3333		Q15418	RSK3	0.336303	0.0798767	0.41618	0.415235	-0.20772	-0.20772	0	8		P41743	PKC[iota]	0.329573	0.0406814	0.370255	0.341424	-0.0326478	-0.0276218	0.0136958	13.3333		Q00526	CDK3	0.337093	0.129402	0.466495	0.412208	-0.136247	-0.138325
									Q96Q40	PFTAIRE2	0.172818	2.69897	2.87179	2.88472	0.841721	0.858219	0.0648705	5.77778		O94921	PFTAIRE1	0.266822	0.137869	0.404691	0.40307	-0.233906	-0.233906	0	3		Q8TD08	ERK7	0.289037	0.0195421	0.308579	0.308579	0.0544933	0.0544933	NA	3		Q9HBH9	MNK2	0.27267	0.142668	0.415338	0.40868	-0.201886	-0.201886
									P51812	RSK2	0.170771	2.69897	2.86974	2.86902	0.872866	0.872866	0	9		Q16512	PKN1/PRK1	0.313349	0.15399	0.467339	0.392073	-0.198427	-0.176727	0.0412241	7		P04049	RAF1	0.269837	0.0366829	0.30652	0.302607	0.038876	0.0402133	0.00846506	6.33333		Q96Q40	PFTAIRE2	0.273509	0.058318	0.331827	0.400379	-0.144293	-0.181134
									P49137	MAPKAPK2	0.195126	2.69897	2.8941	2.86646	0.936114	0.932926	0.0305624	29.4444		P05129	PKC[gamma]	0.270719	0.16494	0.435659	0.391222	-0.153184	-0.151285	0.0568102	14.3333		P24941	CDK2	0.273383	0.0321481	0.305532	0.300558	0.0290174	0.0264122	0.0163593	13.1111		P45983	JNK1	0.272706	0.0995845	0.37229	0.39079	-0.0802999	-0.0845578
									O15075	DCAMKL1	0.173694	2.62371	2.79741	2.8624	0.814807	0.814807	0.100726	4.5		O75582	MSK1	0.307874	0.0798767	0.387751	0.389681	-0.207857	-0.207857	0	6		Q15139	PKD1	0.264704	0.0243376	0.289042	0.28401	0.0380816	0.0380816	0	6		Q15131	CDK10	0.28682	0.11502	0.40184	0.389123	-0.156176	-0.139716
									O60285	NuaK1	0.217045	2.69897	2.91601	2.86138	0.882142	0.824929	0.127933	4.6		Q15118	PDHK1	0.201804	0.164944	0.366748	0.371154	-0.186825	-0.186825	0	3		O75116	ROCK2	0.255016	0.0107244	0.265741	0.27784	-0.041553	-0.0462198	0.0327373	4.6		O14920	IKK[beta]	0.277366	0.106793	0.384159	0.384159	-0.203965	-0.203965
									P16066	ANP[alpha]	0.206464	2.69897	2.90543	2.85886	0.931507	0.920035	0.0324015	25		Q96GD4	AurB/Aur1	0.169079	0.103627	0.272706	0.33007	-0.136967	-0.147744	0.0526263	5.11111		Q8NI60	ADCK3	0.167106	0.023238	0.190344	0.251595	-0.0149593	-0.0266435	0.0168449	8.77778		Q9HBY8	SGK2	0.311313	0.198403	0.509716	0.376056	-0.112889	-0.0803009
									O00141	SGK1	0.14519	2.69897	2.84416	2.84285	0.740669	0.740669	0	3		P15056	BRAF	0.213785	0.113107	0.326892	0.326892	0.188042	0.188042	0.230761	3.5		P50613	CDK7	0.216145	0.0235383	0.239683	0.234961	0.0232176	0.0247657	0.0110148	11.8889		P05129	PKC[gamma]	0.245652	0.180894	0.426545	0.367976	-0.100054	-0.0859799
									Q00526	CDK3	0.111803	2.69897	2.81077	2.83091	0.831408	0.85433	0.0407691	12.6667		Q00535	CDK5	0.163989	0.152427	0.316416	0.318643	0.112112	0.112112	0	10		Q96Q40	PFTAIRE2	0.221012	0.0162824	0.237295	0.234182	0.0323987	0.034968	0.0104191	5.77778		Q9Y6S9	RSKL2	0.262592	0.0743708	0.336963	0.326407	0.187924	0.187924
									P41279	COT	0.126921	2.69897	2.82589	2.8274	0.766589	0.766589	0	5		Q13164	ERK5	0.196644	0.138809	0.335453	0.307551	0.0920613	0.102202	0.117611	13.3333		O14920	IKK[beta]	0.19719	0.0201173	0.217307	0.213087	0.0374275	0.0436548	0.00770385	3.66667		O43930	PRKY	0.138006	0.124843	0.26285	0.308834	0.0248533	-0.00173854
									Q8IWB6	SgK307	0.144593	2.69897	2.84356	2.82623	0.772715	0.766749	0.0338705	4.11111		P49841	GSK3[beta]	0.218351	0.0458551	0.264206	0.294191	-0.151908	-0.167967	0.0481769	6.88889		P05129	PKC[gamma]	0.179036	0.0189342	0.19797	0.21104	0.0178265	0.018562	0.0082419	13.5556		Q00535	CDK5	0.144214	0.157391	0.301605	0.303693	-0.0712637	-0.0712637
									Q04759	PKC[theta]	0.0993571	2.69897	2.79833	2.79371	0.860835	0.872473	0.0255262	21.3333		Q9HBY8	SGK2	0.212413	0.119913	0.332327	0.291633	-0.105729	-0.12033	0.105213	15.5556		Q02156	PKC[epsilon]	0.159873	0.0210299	0.180902	0.19256	-0.0160203	-0.0177223	0.0109955	18.1111		P49674	CK1[epsilon]	0.129942	0.144445	0.274387	0.283139	0.0756738	0.0956863
									O14757	CHK1	0.0920103	2.51217	2.60418	2.7841	0.769858	0.775705	0.0694134	9		O43293	DAPK3	0.238942	0.0932729	0.332215	0.291002	-0.204774	-0.191495	0.0398371	3.11111		P42345	mTOR/FRAP	0.198229	0.0399049	0.238133	0.18988	-0.00369243	-0.0239665	0.0376983	4.88889		P45984	JNK2	0.228264	0.0325999	0.260864	0.281492	-0.0588054	-0.0770798
									Q13464	ROCK1	0.0845046	2.63933	2.72383	2.77164	0.687254	0.721994	0.0891909	5375		Q99986	VRK1	0.191792	0.0861861	0.277978	0.2773	-0.176885	-0.176885	0	3		P27361	ERK1	0.258404	0.020249	0.278653	0.184335	0.02301	0.0174716	0.0221186	12.8889		P50613	CDK7	0.198747	0.115587	0.314334	0.265434	-0.0755107	-0.0734959
									Q9UHD2	TBK1	0.109511	2.63207	2.74159	2.7716	0.742369	0.695197	0.107062	5.66667		Q13153	PAK1	0.192834	0.0819697	0.274804	0.27579	0.152498	0.152498	0	5		P10398	ARAF	0.156653	0.0249492	0.181602	0.179919	0.0356068	0.0356068	0	3		P28482	ERK2	0.241436	0.037257	0.278693	0.263763	-0.0539852	-0.0372434
									Q00534	CDK6	0.0638238	2.47532	2.53915	2.76853	0.645826	0.684223	0.11519	5.88889		P06493	CDC2/CDK1	0.152895	0.13442	0.287314	0.262763	0.103566	0.119991	0.0450901	18.6667		P15056	BRAF	0.15089	0.0213435	0.172233	0.179299	0.0342374	0.0356068	0.00410809	3.11111		Q99986	VRK1	0.223868	0.0419142	0.265782	0.263763	-0.177234	-0.177234
									Q00532	CDKL1	0.0748128	2.26584	2.34065	2.76501	0.622868	0.689599	0.287361	6		P53778	p38[gamma]	0.291242	0.179932	0.471175	0.261498	-0.152492	-0.125779	0.148138	12		P49841	GSK3[beta]	0.137704	0.0248559	0.16256	0.164213	-0.0302772	-0.0302772	0	3		P23443	p70S6K	0.181036	0.106693	0.287729	0.252899	-0.0698863	-0.0705915
									P48729	CK1[alpha]	0.0743288	2.69897	2.7733	2.76346	0.783531	0.760731	0.0763611	13.2222		O43930	PRKY	0.132309	0.088362	0.220671	0.231717	-0.0222625	-0.0554144	0.103979	10.6667		Q05655	PKC[delta]	0.0976908	0.0344105	0.132101	0.151441	0.00876568	0.0101331	0.00344946	20.7778		Q15759	p38[beta]	0.244785	0.0521627	0.296948	0.247587	-0.128067	-0.130557
									O75116	ROCK2	0.047648	2.19181	2.23946	2.74149	0.524552	0.590237	0.225399	5		P50613	CDK7	0.0587079	0.101207	0.159915	0.223892	-0.00936644	-0.00796322	0.0611085	12.7778		P11802	CDK4	0.145096	0.0131591	0.158255	0.143102	0.0272283	0.0253895	0.00551633	4.22222		Q9UIK4	DAPK2	0.271188	0.0803044	0.351492	0.242574	0.0154198	-0.105887
									P05771	PKC[beta]	0.0244599	2.69897	2.72343	2.72125	0.65177	0.65177	0	10		O95819	HGK/ZC1	0.231263	0.101569	0.332832	0.176708	0.173954	0.0984262	0.140055	5.42857		Q00534	CDK6	0.123441	0.0108917	0.134333	0.142494	0.0245344	0.0253895	0.00256544	3.88889		Q13164	ERK5	0.227369	0.104204	0.331573	0.240263	0.0190495	-0.0311914
									P50613	CDK7	0.0134162	2.69897	2.71239	2.71489	0.647231	0.694243	0.0818931	14.1111		P28482	ERK2	0.072795	0.0782646	0.15106	0.173775	-0.0286294	0.0193006	0.0715061	24.2222		Q00535	CDK5	0.127681	0.0128615	0.140542	0.142494	0.0253895	0.0253895	0	4		O75582	MSK1	0.132052	0.0883098	0.220362	0.216737	-0.0803393	-0.0803393
									Q8NI60	ADCK3	0.0109756	2.41095	2.42193	2.70686	0.552972	0.5949	0.103082	9.55556		P51817	PRKX	0.120784	0.0749499	0.195734	0.167123	-0.106759	-0.111842	0.0386903	29.4444		P23443	p70S6K	0.186631	0.0284882	0.215119	0.120331	-0.0137111	-0.0103701	0.0160038	17.3333		Q16539	MAPK14	0.259314	0.0473064	0.30662	0.211967	-0.0900037	-0.0628597
									Q05513	PKC[zeta]	0.00810924	2.63207	2.64018	2.70421	0.54304	0.515645	0.0551022	9.55556		Q00526	CDK3	0.0719503	0.0978691	0.169819	0.146436	-0.00114571	0.0393294	0.0658769	12.3333		Q13164	ERK5	0.437517	0.038077	0.475594	0.113509	0.0491756	0.0106321	0.0844467	9.55556		P16066	ANP[alpha]	0.101326	0.086539	0.187865	0.211371	-0.0361648	-0.0366117
									P45984	JNK2	0.000677022	2.41827	2.41894	2.69897	0.605093	0.602705	0.0119762	20.2222		Q9H4B4	PLK3	0.14922	0	0.14922	0.146302	0.145371	0.145371	0	3		P68400	CK2[alpha]1	0.0993954	0.0116523	0.111048	0.112916	-0.0231942	-0.0231942	0	3		O15075	DCAMKL1	0.120033	0.089571	0.209604	0.206472	-0.0857595	-0.0857595
									P49840	GSK3[alpha]	0.0770627	2.4257	2.50277	2.47263	0.681084	0.692105	0.0328734	4.66667		O60285	NuaK1	0.191283	0.053513	0.244796	0.14213	-0.144699	-0.0695977	0.123146	5.16667		Q13535	ATR	0.117914	0.00107346	0.118988	0.111259	-0.016466	-0.0152648	0.00360363	7.88889		Q15349	RSK1/p90RSK	0.156616	0.0419142	0.19853	0.198059	0.113791	0.113791
									P11802	CDK4	0.0255547	2.39226	2.41781	2.42481	0.612249	0.612351	0.000307563	8.11111		Q8IWB6	SgK307	0.345608	0.191907	0.537514	0.140742	-0.208399	-0.0941238	0.142526	4.28571		Q9P1W9	Pim2	0.059136	0.0181109	0.0772469	0.0970838	-0.00491567	-0.00679432	0.00261669	37.1111		P24941	CDK2	0.287966	0.125287	0.413253	0.179967	-0.0984128	-0.0416735
									P45983	JNK1	0.00028982	2.37094	2.37123	2.39794	0.605568	0.604491	0.00463212	26.3333		Q15139	PKD1	0.0870548	0.0438316	0.130886	0.132141	0.0808453	0.0808453	0	4		Q15349	RSK1/p90RSK	0.0549023	0.037504	0.0924063	0.091515	0.00941155	0.00941155	0	6		Q15418	RSK3	0.0787669	0.0979971	0.176764	0.176831	-0.0454137	-0.0454137
									P53779	JNK3	0.00038662	2.33749	2.33787	2.39794	0.604823	0.604491	0.0053152	25.6667		O14965	AurA/Aur2	0.0795807	0.0441201	0.123701	0.130557	-0.0804308	-0.0852982	0.0146024	4.11111		Q13153	PAK1	0.0908687	0	0.0908687	0.091515	-0.0154099	-0.0154099	0	6		Q13464	ROCK1	0.101969	0.0750539	0.177023	0.17662	-0.0734636	-0.0614672
									Q92772	CDKL2	0.122846	2.25972	2.38257	2.36359	0.713878	0.737693	0.0583344	3.33333		Q15349	RSK1/p90RSK	0.0806158	0.0438316	0.124447	0.123708	-0.0718098	-0.0718098	0	4		P11309	Pim1	0.0920248	0.0208132	0.112838	0.0879268	-0.00854726	-0.00867025	0.0051899	57.3333		O00141	SGK1	0.0636331	0.0979971	0.16163	0.16249	0.0565552	0.0565552
									Q9UIK4	DAPK2	0.0585111	1.90879	1.9673	2.29294	0.60718	0.681759	0.10367	5125		O15530	PDK1	0.0727069	0.0457575	0.118464	0.119415	0.0793791	0.0793791	0	3		Q15131	CDK10	0.0725253	0.0022457	0.074771	0.0705811	-0.0150868	-0.0125102	0.0117521	5.11111		P27361	ERK1	0.135897	0.0377032	0.1736	0.159894	-0.0457024	-0.0411632
									O15264	p38[delta]	0.000773628	2.19577	2.19654	2.22272	0.587833	0.604521	0.0233812	19.2222		O15075	DCAMKL1	0.0857915	0.0257935	0.111585	0.107206	-0.067983	-0.067983	0.0960397	3.5		Q9BWU1	CDK11	0.0734786	0	0.0734786	0.0705811	0.0176932	0.0176932	0	3		P53778	p38[gamma]	0.128229	0.0587126	0.186941	0.150789	0.0328546	-0.0107708
									Q00535	CDK5	0.0358442	2.25961	2.29545	2.12563	0.66656	0.66656	0	9		Q13315	ATM	0.0350867	0.05061	0.0856967	0.0858791	-0.0389838	-0.0389838	0	3		Q14164	IKK[epsilon]	0.101945	0.0122853	0.11423	0.0644927	0.00767691	-0.00887958	0.0197095	5.33333		Q96GD4	AurB/Aur1	0.0734	0.0404056	0.113806	0.13129	0.0394227	0.0594834
									Q16539	MAPK14	0.00580134	2.08366	2.08946	2.09691	0.542604	0.529818	0.0393621	14.4444		Q16539	MAPK14	0.046095	0.0324811	0.0785761	0.0820872	0.0382227	0.0328322	0.028149	18.5556		P05771	PKC[beta]	0.0501976	0.0127401	0.0629378	0.0640073	0.0075837	0.0075837	0	9		P49137	MAPKAPK2	0.127372	0.0141844	0.141556	0.124939	-0.0403903	-0.0462391
									P28482	ERK2	0.000871012	2.14754	2.14841	2.00174	0.585131	0.583967	0.0385109	21.5556		O15264	p38[delta]	0.0366313	0.0216347	0.058266	0.0762836	-0.0164217	-0.00462274	0.0408618	20.2222		P49137	MAPKAPK2	0.0817071	0.0137487	0.0954558	0.05664	0.00598304	0.00392004	0.0089393	26.4444		O14965	AurA/Aur2	0.0740326	0.0579763	0.132009	0.119152	0.0558453	0.0536149
									Q96L96	AlphaK1	0.0900706	1.82048	1.91055	1.86851	0.667686	0.664019	0.00635018	3.66667		Q9UIK4	DAPK2	0.170778	0.153703	0.324481	0.0729501	0.0887357	0.0154624	0.163677	5.77778		Q86V86	Pim3	0.0595704	0.0131852	0.0727556	0.0551424	-0.00604017	-0.00528211	0.00303389	54.2222		Q8IWB6	SgK307	0.022185	0.0535228	0.0757079	0.116857	-0.0204319	-0.0309552
									P53778	p38[gamma]	0.0137168	2.1081	2.12181	1.85387	0.553073	0.516255	0.0574506	11.3333		Q9UPZ9	ICK	0.118422	0.173926	0.292348	0.0655581	-0.0710861	0.0140726	0.147499	3.66667		Q9Y6S9	RSKL2	0.0536713	0	0.0536713	0.0419584	0.00985156	0.00985156	0.0121581	3.5		P17252	PKC[alpha]	0.104167	0.0186285	0.122796	0.111259	-0.0364075	-0.0364079
									Q9UPZ9	ICK	0.131972	1.75019	1.88216	1.8246	0.735925	0.766877	0.0536098	3.33333		P50750	CDK9	0.045679	0.114754	0.160433	0.0577101	-0.0347236	-0.0054623	0.043892	8.66667		Q04759	PKC[theta]	0.0709681	0.00480884	0.075777	0.0371573	0.00569576	0.00363165	0.0058683	20.3333		Q92772	CDKL2	0.046092	0.0669105	0.113003	0.104729	-0.0272491	-0.0413904
									Q9Y6S9	RSKL2	0.056261	1.71533	1.77159	1.81341	0.522604	0.522604	0.155762	3.5		O00141	SGK1	0.0458365	0	0.0458365	0.047692	0.0479079	0.0479079	0	3		Q16644	MAPKAPK3	0.0439216	0.00505629	0.0489779	0.0277972	0.00315098	0.00121931	0.0058336	31.1111		Q04759	PKC[theta]	0.0554743	0.037755	0.0932292	0.0984196	0.0131985	0.019711
									P24941	CDK2	0.000968593	1.92971	1.93067	1.79588	0.54553	0.530723	0.0454102	18.6667		P27361	ERK1	0.0334428	0.0280011	0.0614438	0.0447935	0.0357854	0.0332497	0.0216321	25.2222		O60285	NuaK1	0.0250413	0	0.0250413	0.0222764	-0.00727366	-0.00727366	0	3		O14757	CHK1	0.122756	0.0336415	0.156397	0.090444	-0.0599835	-0.042657
									Q15759	p38[beta]	0.0254173	1.89014	1.91556	1.72119	0.581912	0.55904	0.0665003	7.33333		Q9HBH9	MNK2	0.0299364	0	0.0299364	0.0291886	-0.0362593	-0.0362593	0	3		O00141	SGK1	0.0195501	0	0.0195501	0.0195421	0.0053984	0.0053984	0	3		P31751	Akt2/PKB[beta]	0.080836	0.0618068	0.142643	0.080968	-0.0048937	0.00612574
									Q16512	PKN1/PRK1	0.0249925	2.00907	2.03407	1.63571	0.577116	0.535461	0.0654202	7		Q13535	ATR	0.0317185	0	0.0317185	0.0277972	-0.0108188	-0.0194831	0.0259928	9.88889		Q15418	RSK3	0.0181386	0	0.0181386	0.0186345	0.00301358	0.00301358	0	10		P31749	Akt1/PKB[alpha]	0.0532561	0.0381013	0.0913574	0.0771231	0.0103613	0.0012328
									P50750	CDK9	0.00671953	1.65978	1.6665	1.62328	0.466698	0.469491	0.00419067	7.66667		P48729	CK1[alpha]	0.0759534	0.02336	0.0993134	0.0195421	-0.019685	0.00385595	0.080744	11.7778													Q13131	AMPK[alpha]1	0.0359786	0.0271505	0.0631291	0.0747189	0.0126875	0.00775681
									P27361	ERK1	9.66065e-05	1.7508	1.7509	1.58503	0.567479	0.546959	0.05033	22.7778		P16066	ANP[alpha]	0.0441997	0.0387763	0.082976	0.015923	-0.0369511	-0.0171463	0.0413164	25.1111													Q16566	CaMK4	0.0792164	0.0186285	0.0978449	0.0678632	0.0163703	0.0158385
									O76039	CDKL5	0.0745461	1.72282	1.79737	1.57787	0.666827	0.612236	0.0970172	5625		P45984	JNK2	0.0657148	0.0685994	0.134314	0.0141246	0.0521256	0.0190768	0.0575795	24.6667													O15264	p38[delta]	0.0540091	0.0258262	0.0798352	0.0614803	-0.00685344	0.00023084
									P06493	CDC2/CDK1	0.000193213	1.33323	1.33343	1.35655	0.494725	0.486039	0.0204384	17.2222		P42345	mTOR/FRAP	0.073852	0.0471543	0.121006	0.0123337	-0.048136	-0.00819247	0.0831682	4.88889													O96017	CHK2	0.0596056	0.0202028	0.0798084	0.0594835	0.013038	0.0109818
									Q13164	ERK5	0.00878284	1.34815	1.35693	1.31876	0.522857	0.538224	0.0594933	13		P24941	CDK2	0.0282277	0.0545586	0.0827863	0.00877392	0.0211359	-0.00152607	0.0369762	18.4444													P11802	CDK4	0.0519655	0	0.0519655	0.0535477	0.0338646	0.0333385
									Q9BWU1	CDK11	0.0109522	0.584899	0.595852	0.581526	0.324453	0.324453	0	4		P45983	JNK1	0.00915522	0.00551502	0.0146702	0.00612309	-0.00293427	-0.0104474	0.0214876	31.4444													Q8NI60	ADCK3	0.0699581	0.0150402	0.0849982	0.0371573	0.00992592	-0.0170833
																				P53779	JNK3	0.0124952	0	0.0124952	0.00348833	0.0109837	-0.0044352	0.0297194	29.8889													O75116	ROCK2	0.0310887	0.00523927	0.036328	0.0338707	-0.026562	-0.0358015
[truncated: 2 more columns]

## Sheet: Figure 2
Raw Data for Figure 2a														Raw Data for Figure 2b
luminescence (human ROS release)														relative luminescence (human ROS release, normalized to IC stimulation without Parsaclisib)
Repeats	PMNs only	Ab	Ag	IC	5×10-7	2×10-7	2×10-8	5×10-9	2.5×10-9	1×10-9	5×10-10	1×10-10		PMNs only	Ab	Ag	IC	1×10-10	5×10-10	1×10-9	2.5×10-9	5×10-9	2×10-8	2×10-7	5×10-7
1	161	224	203	175	174	172	171	187	203	147	173	177		4.32429	15.3835	8.27146	100	73.8782	49.2158	35.9911	27.8269	23.0566	20.9813	16.364	14.7189
2	10100	5410	9150	35000	6360	7510	9010	22200	25700	33800	36400	43400		8.08406	17.1147	13.0264	100	112.241	79.6414	68.1608	47.804	36.1136	30.0827	25.0546	19.6819
3	11900	7020	11900	47800	9720	10600	13100	18100	25300	37300	41400	53200		15.9132	21.5013	16.1986	100	111.264	56.7184	38.3496	29.0813	31.8902	27.42	19.7822	18.967
4	13000	6860	12400	54800	10600	11400	14900	20300	28000	42400	47600	61200		25.4767	37.0073	14.5103	100	102.916	57.6309	46.6259	37.9544	37.6209	35.3431	32.5452	34.4408
5	13600	6810	13200	62300	10800	12700	16500	22300	29500	47100	53200	71500		14.2549	25.6483	14.7778	100	68.8742	50.9677	46.5722	40.1809	34.6503	30.6876	31.2904	28.5103
6	14500	7560	14100	70700	12500	14200	18100	23700	31800	51900	59600	81300		12.468	25.6806	17.0615	100	91.0634	75.6179	72.1236	63.2168	63.5638	56.7617	45.344	38.3712
7	14900	8290	15000	78100	13900	15400	20300	26300	35000	56000	65600	91200		13.6696	14.3064	15.4254	100	95.6998	75.0276	62.1969	49.6842	39.925	31.0993	22.8502	16.8121
8	15300	8300	15500	86500	14700	16700	21900	28800	37600	59700	71400	102000		19.2904	27.153	14.7574	100	96.5702	76.0268	50.0176	34.9157	33.2863	31.0117	28.6585	25.0703
9	15900	9330	16200	93600	15300	18800	23500	31600	40200	64600	78900	111000		25.3683	30.3997	14.3253	100	99.4982	69.6731	52.3674	45.9308	38.954	37.0431	32.3113	27.8741
10	16100	10200	17200	104000	16700	20300	26200	34000	43800	69700	83800	123000		21.2599	28.963	19.2984	100	123.977	79.1874	60.9664	50.6153	45.6233	33.5164	32.9382	27.6723
11	15700	10900	17700	111000	17700	21700	27800	37600	45800	74200	93600	134000		14.3728	19.6931	28.7602	100	76.3278	43.4299	37.8564	29.3032	26.069	23.3852	24.8056	20.8123
12	16100	12200	18200	120000	19300	23100	30700	39300	49600	78400	100000	146000		15.9875	24.3819	21.1639	100	111.721	75.3553	47.9768	30.4089	31.2872	24.2801	20.6673	19.7845
13	16200	13200	18400	127000	20600	24400	33200	41800	52000	84400	106000	156000
14	16300	14800	19500	134000	20700	25500	35300	44200	55700	88000	112000	168000		Raw Data for Figure 2c
15	16200	15000	19400	141000	21600	27100	37300	46300	59000	93200	119000	176000		relative luminescence (murine ROS release, normalized to IC stimulation without Parsaclisib)
16	16600	16300	20000	144000	22400	27900	39800	49900	61800	97100	123000	182000		PMNs only	Ab	Ag	IC (solvent only)	1×10-10	5×10-10	1×10-9	2.5×10-9	5×10-9	2×10-8	2×10-7	5×10-7
17	16400	17500	20000	146000	23300	29200	41800	51800	63900	101000	128000	187000		10.0531		12.1317	100	95.829	83.3045	78.9804	78.2798	71.5545	72.2979	56.8427	44.6324
18	16600	18800	19500	147000	23200	30200	43400	54300	66100	104000	130000	188000		9.79826		10.4295	100	83.1397	81.6606	73.9687	66.8667	64.4339	58.9093	43.0134	33.4594
19	16200	20400	19700	147000	24100	31900	45800	56700	67800	107000	133000	187000		21.7294	19.9782		100	81.0663	85.4207	78.3689	74.6363	62.1767	61.5249	45.7957	33.6108
20	16100	20600	20500	145000	24500	32500	46700	57600	68300	107000	133000	188000		16.8157	15.5315		100	91.1935	92.6143	80.1714	80.5446	74.6931	69.7286	50.1247	35.2493
21	15900	22200	20100	143000	24700	32400	48100	58800	69500	108000	131000	184000
22	15800	21800	19400	140000	24500	33000	49000	59600	69400	107000	129000	182000		Raw Data for Figure 2d
23	15400	22600	19600	136000	24200	32800	48600	59800	68800	106000	126000	177000		relative luminescence (cell free ROS production, normalized to solvent without Parsaclisib)
24	15000	23300	19500	134000	24600	33400	49500	59800	67600	104000	125000	173000			Medium	NAC	solvent only	1×10-10	5×10-10	1×10-9	2.5×10-9	5×10-9	2×10-8	2×10-7	5×10-7
25	14900	23900	18400	128000	24600	34100	49600	59800	67300	103000	121000	168000			107.095	8.58679	100	98.0428	95.2905	91.1927	91.3761	95.0459	102.324	105.994	121.774
26	14100	24700	18600	124000	24500	33100	49800	59400	65400	99900	118000	162000			107.971	9.17037	100	98.0369	94.5271	91.3147	94.9435	91.1957	91.2552	94.1701	90.3034
27	14000	24700	17900	119000	24100	33300	49400	58500	64700	96200	112000	156000			106.203	9.15658	100	94.7826	93.7971	91.2464	94.9565	79.4783	87.5362	86.9565	87.5942
28	13800	24500	17300	115000	24400	33300	48600	56800	62500	94200	109000	150000			107.836	12.3755	100	97.8145	95.8955	96.162	96.2686	87.9531	86.3006	79.3177	78.5181
29	13800	25200	17300	111000	23400	32200	47500	56900	60900	90600	103000	145000
30	13400	25200	17200	108000	22900	31800	46100	54800	58800	86800	99900	139000		Raw Data for Figure 2e
31	13000	25000	16800	103000	23000	30800	45600	53400	58000	84600	95600	133000		migrated cells (human IL-8 induced chemotaxis, normalized to IL-8 stimulation without Parsaclisib)
32	12500	24900	16700	99400	22500	30400	44200	51800	56300	80300	91200	128000			unstimulated cells	Medium	solvent only	1×10-10	5×10-10	1×10-9	2.5×10-9	5×10-9	2×10-8	2×10-7	5×10-7
33	12200	24800	15900	95500	21600	29700	43000	50600	53900	77600	87100	121000			2.68334	90.0406	100	88.2525	86.6534	91.5854	98.726	90.5154	86.8802	94.4459	89.9839
34	11900	24700	15700	92000	21400	28800	41600	48900	51900	74600	84100	119000			2.88167	118.896	100	111.593	117.369	130.231	121.997	122.813	124.128	123.626	124.872
35	11900	24900	15700	87700	21000	28900	39700	47400	50300	71300	79700	112000			9.23079	114.283	100	128.252	121.766	93.6597	91.4095	113.556	121.476	121.059	113.681
36	11500	24900	15600	84400	20400	28300	39200	45600	49000	68000	76500	108000			15.1499	82.2428	100	93.9365	75.2877	74.7442	85.2408	77.586	91.7093	79.3727	91.3718
37	11300	24300	15600	82800	18800	27300	38500	44500	46600	65400	72700	104000			8.68978	96.2593	100	107.285	92.1865	107.061	120.394	125.521	127.725	99.5599	105.312
38	10600	23600	15400	77400	19100	26200	36700	42300	44900	62700	70200	98100
39	10700	23400	15500	75500	18700	26100	35700	41000	43500	60000	65500	94900		Raw Data for Figure 2f
40	10900	23900	15300	72100	18500	24400	34300	39400	41900	58500	64000	90800		% Annexin V/PI negative cells
41	10400	23400	15200	69300	18000	24600	33400	38100	40800	54800	60900	85800					solvent only	1×10-10	5×10-10	1×10-9	2.5×10-9	5×10-9	2×10-8	2×10-7	5×10-7
42	10100	23300	14800	66400	17400	23400	32500	37400	39400	52600	58500	84000					97.6	97.54	97.74	97.83	97.58	97.765	97.8	95.74	97.87
43	9740	22600	14700	64000	17300	23000	30800	36500	37500	51400	55700	79200					98.405	99.55	99.445	99.52	99.505	98.585	98.415	98.25	98.465
44	10100	22200	14700	60800	17000	21800	30400	35100	35900	49700	53000	77000					95.1	97.7	97.4	97.7	97	97.4	94.9	95.8	94.5
45	9830	22800	14400	58200	16500	22400	29500	34200	34800	48000	50600	72400					98.15	99.48	99.61	99.17	99.23	98.33	98.035	98.05	98.515
46	9800	22700	14000	55500	15500	20800	28100	32400	33600	45800	48700	69300
47	9550	22500	14100	54300	15200	20600	27600	31500	32000	43900	46900	66000		Raw Data for Figure 2g
48	9420	22100	14200	51200	15300	20200	26700	29700	31400	42000	44200	62800		cryosection assay (split lenght in % of DEJ normalized to serum/granulocyte stimulation without Parsaclisib)
49	9080	22100	14100	49200	14900	20000	25300	28700	29900	40200	42000	61200								negative control (no BP serum)	solvent only	5×10-9	2×10-8	2×10-7
50	9840	22300	13400	47200	15200	18400	24400	27700	29000	38400	40700	59000								0	100	100	98	79
51	9790	22700	13700	45700	14400	18200	23800	27200	28000	37100	39800	55700								0	100	100	95.28	83.09
52	9960	22800	13600	43600	14300	17900	23300	26600	26900	36100	37500	53800								0	100	98.03	96	87.23
53	10200	23100	13000	41700	13500	17000	22100	26100	26500	34300	36100	51900								0	100	99.3	92.2	85.81
54	10500	22500	13000	39800	13800	16800	21300	24900	25600	34000	35000	49700								0	100	97	89.7	90.4
55	11600	23200	13100	38900	13700	16300	20600	24300	24000	32900	32900	48600								0	100	100	95.33	87.07
56	12000	23500	12700	37700	13300	16300	20000	23300	23700	31800	33100	46900
57	13200	24200	13000	35700	13000	14800	19500	23300	23200	30500	31200	44900
58	13400	25800	13200	34400	12900	15200	18900	22700	22300	29700	30500	44700
59	14300	25700	12800	33300	12500	15000	18400	22300	22800	28300	29100	43200
60	14800	26600	12500	32700	12600	15000	17900	21600	21700	28100	29300	43500
sum	768071	1178304	935453	5082375	1071354	1389282	1924681	2329687	2627303	3885247	4511873	6394377

## Sheet: Figure 3
Raw Data for Figure 3 d													Raw Data PamGene
Kinase Uniprot ID (human)	Kinase Uniprot ID (mouse)	Kinase Name	Mouse gene name	Mean Specificity Score	Mean Significance Score	Mean Final Score	Mean Kinase Statistic						Kinase Uniprot ID	Kinase Name	Mean Specificity Score	Mean Significance Score	Mean Final Score	Median Final score	Mean Kinase Statistic	Median Kinase Statistic	SD Kinase Statitistic	Mean peptide set size
P22455	Q03142	FGFR4	Fgfr4	2.44947	0.636135	3.0856	0.258529						P22455	FGFR4	2.44947	0.636135	3.0856	3.2644	0.258529	0.264611	0.037503	14.5556
P22607	Q61851	FGFR3	Fgfr3	1.85059	0.70785	2.55844	0.276557						P22607	FGFR3	1.85059	0.70785	2.55844	2.54129	0.276557	0.265716	0.0291273	6125
P07333	P09581	FmS/CSFR	Csf1r	1.47904	0.582632	2.06167	0.240761						P07333	FmS/CSFR	1.47904	0.582632	2.06167	2.39448	0.240761	0.263563	0.0644212	8.77778
P21802	P21803	FGFR2	Fgfr2	1.79901	0.684057	2.48306	0.270843						P21802	FGFR2	1.79901	0.684057	2.48306	2.36452	0.270843	0.265716	0.0321901	6.77778
H0Y8A4	Q01887	RYK	Ryk	1.31475	0.670723	1.98547	0.235806						H0Y8A4	RYK	1.31475	0.670723	1.98547	2.02209	0.235806	0.239297	0.0217617	6.44444
P17612	P05132	PKA[alpha]	Prkaca	2.28623	1.40076	3.68699	0.400721						P09769	Fgr	1.43968	0.411423	1.8511	1.93584	0.249392	0.246721	0.0264639	6.66667
Q15131	Q3UMM4	CDK10	Cdk10	1.19416	1.84276	3.03692	0.464627						P06239	Lck	1.52948	0.312928	1.84241	1.71453	0.189111	0.186346	0.0068383	27.8889
Q96GD4	O70126	AurB/Aur1	Aurkb	1.18131	1.97011	3.15142	0.485734						P07949	Ret	1.10173	0.378424	1.48015	1.48413	0.196127	0.194478	0.0061447	14.5556
P68400	Q60737	CK2[alpha]1	Csnk2a1	1.95563	1.24557	3.2012	0.621114						P29322	EphA8	1.04672	0.386623	1.43335	1.43335	0.253251	0.253251	0	3
Q9UKE5	P83510	TNIK/ZC2	Tnik	1.29137	1.47105	2.76242	0.533841						P51813	Etk/BMX	0.908223	0.428772	1.33699	1.41794	0.176114	0.175202	0.00936588	26.5556
Q13131	Q5EG47	AMPK[alpha]1	Prkaa1	1.2971	1.58046	2.87756	0.453238						P16234	PDGFR[alpha]	0.961759	0.38567	1.34743	1.36888	0.221641	0.221641	0	5
P05129	P63318	PKC[gamma]	Prkcg	1.02239	1.68701	2.7094	0.420459						P42681	TXK	1.10967	0.324995	1.43466	1.35028	0.184284	0.185142	0.0119094	21.8889
Q05655	P28867	PKC[delta]	Prkcd	1.31558	1.44909	2.76467	0.417015						P07948	Lyn	0.90132	0.329001	1.23032	1.29585	0.184885	0.189427	0.0128081	18.6667
O95819	P97820	HGK/ZC1	Map4k4	1.09205	1.47245	2.5645	0.464752						P42680	TEC	0.870024	0.32101	1.19103	1.17535	0.168849	0.170996	0.0076345	30.5556
Q9HBY8	Q9QZS5	SGK2	Sgk2	1.01486	1.29715	2.31201	0.433685						P00519	Abl	0.826109	0.320843	1.14695	1.15919	0.164645	0.166675	0.0103242	44.5556
O15111	Q60680	IKK[alpha]	Chuk	1.14093	0.992767	2.13369	0.515238						P08069	IGF1R	0.795939	0.346016	1.14196	1.11401	0.180778	0.181645	0.00581885	14.4444
													P51451	BLK	0.905202	0.287433	1.19263	1.10724	0.18292	0.179592	0.00871168	18.8889
Raw Data for Figure 3a							Raw Data for Figure 3b						Q08881	ITK	0.834243	0.4279	1.26214	1.098	0.170958	0.164461	0.0163638	31.6667
group	mean affected body surface area (normalized to the day of allocation)						IgG deposition at DEJ						P43403	ZAP70	0.801638	0.274277	1.07592	1.05891	0.162999	0.162637	0.00386357	48.1111
	Day 0	Week 1	Week 2	Week 3	Week 4		Solvent	Methylprednisolone	Titermax	0.3 mg/kg Parsaclisib	3 mg/kg Parsaclisib		Q9UM73	ALK	0.863377	0.327324	1.1907	1.0431	0.170889	0.164254	0.0119129	31.8889
													P06213	InSR	0.670276	0.306733	0.977009	1.0381	0.170758	0.176588	0.0142721	18.8889
Solvent	1	1.6087	3.43478	4.17391	4.69565		2.6	2.3	0	2.2	2.4		P29317	EphA2	0.636523	0.430636	1.06716	1.02704	0.183621	0.181964	0.0209891	5.77778
	1	1.15625	1.25	1.625	3.65625		3.1	2.6	0	2.9	2.3		P08631	HCK	0.778285	0.268081	1.04637	1.02209	0.174606	0.17501	0.00443239	20.4444
	1	1.78571	2.14286	2.67857	1.64286		2.6	1.3	0.2	2.9	2.3		P14616	IRR	0.534393	0.469548	1.00394	1.01055	0.184609	0.188802	0.00574236	4.2
	1	1.70492	2.68852	2.55738	1.90164		3.2	2.9	0	3.1	1.8		P42684	Arg	0.824743	0.30876	1.1335	1.00915	0.166411	0.159665	0.0149854	40.4444
	1	0.8	1.38	1	1		0.6	0.7	0	3.2	2.8		P08922	Ros	0.470727	0.529052	0.999779	1.00224	0.178315	0.178315	0	3
	1	1.50909	1.6	2	2.72727		3.3	1.6	0.1	1.2	2.8		P11362	FGFR1	0.661946	0.31172	0.973666	0.974694	0.177725	0.175164	0.0155565	10.5556
	1	0.409091	0.681818	1.86364	1.77273		2.3	3.5		2.3	2.3		P36888	FLT3	0.480906	0.388639	0.869546	0.929681	0.167919	0.173961	0.0110995	10.1429
	1	0.5	1.175	1.725	2.5		2.3	3.5		2.5	1.9		P43405	Syk	0.623822	0.267826	0.891648	0.922385	0.156416	0.156976	0.00581609	57.6667
	1	1.47619	1.57143	2.66667	2.85714					3	1.9		Q08345	DDR1	0.583057	0.292152	0.875209	0.871407	0.201405	0.201405	0	3
										3.9	3.2		P17948	FLT1	0.454811	0.434776	0.889588	0.86347	0.158057	0.154324	0.0110502	16.6667
0.3 mg/kg	1	1.88095	1.80952	2.19048	2.07143								P54762	EphB1	0.479501	0.351773	0.831274	0.831274	0.181594	0.181594	0	3
	1	1.57143	2.95238	4.85714	3.42857		Raw Data for Figure 3c						P09619	PDGFR[beta]	0.407528	0.335554	0.743081	0.822383	0.154972	0.165919	0.0172174	13.1111
	1	0.806452	0.790323	1.17742	0.887097		Infiltration score (HE sections)						P07947	Yes	0.585198	0.251365	0.836563	0.793898	0.165669	0.165213	0.00813676	20.2222
	1	1.07692	1.92308	1.92308	1.8718		Solvent	Methylprednisolone	Titermax	0.3 mg/kg Parsaclisib	3 mg/kg Parsaclisib		P10721	Kit	0.394612	0.296317	0.690928	0.787024	0.154794	0.163257	0.0259261	12.8889
	1	0.272727	0.145454	1.21818	1.90909								P54756	EphA5	0.331072	0.348303	0.679375	0.76421	0.151493	0.163097	0.0232064	4.25
	1	1.56471	1.95294	1.2	0.8		1.67	1.17	0	2.4	1.83		P06241	Fyn	0.495499	0.271889	0.767388	0.75995	0.163838	0.162331	0.00669281	15.3333
	1	1.16883	0.818182	1.07792	1.09091		1.67	1.67	0.17	3.25	0.5		P21709	EphA1	0.36231	0.345335	0.707645	0.746439	0.161864	0.161607	0.014232	3.8
	1	0.933333	2.46667	1.53333	2.8		2.33	2.67		2.6	2.33		Q06187	BTK	0.380853	0.295898	0.676752	0.706823	0.154211	0.156451	0.00540257	16.4444
	1	0.958333	1.70833	2.25	2.95833		1.83	0.17		2.6	0.5		P41240	CSK	0.373697	0.298147	0.671845	0.700292	0.149089	0.151811	0.0103892	33.7778
	1	0.807018	1.24561	1.14035	1.33333		2.17	1.83		1.6	1.5		P29597	Tyk2	0.307337	0.397125	0.704461	0.699892	0.152002	0.152002	0	3
							0.83	0.5		1.6			P21860	HER3	0.436613	0.285984	0.722597	0.659984	0.154656	0.15334	0.00585506	34.4444
3 mg/kg	1	1.19444	1.58333	1.19444	1.58333			1.5		1			P35916	FLT4	0.273819	0.345522	0.619341	0.646184	0.138989	0.146032	0.0248557	12.2222
	1	1.16667	1.66667	dead	dead								P54764	EphA4	0.403961	0.28635	0.690312	0.62809	0.170461	0.16407	0.00958667	3.33333
	1	1.70833	0.958333	1.83333	1.41667								Q05397	FAK1	0.301951	0.221721	0.523672	0.623416	0.145519	0.151775	0.013465	30.5556
	1	1.73171	1.68293	1.41463	1.95122								P04626	HER2	0.280998	0.289526	0.570524	0.592847	0.143636	0.141638	0.0158386	25.1111
	1	1.17778	2.42222	2.02222	2.71111								P35968	KDR	0.298367	0.322442	0.620809	0.587788	0.144902	0.141838	0.0179786	15.6667
	1	0.512821	1.46154	0.948718	1.71795								P42679	CTK	0.287448	0.233224	0.520673	0.584679	0.142465	0.149367	0.014114	24.8889
	1	0.74	0.32	0.3	0								Q15303	HER4	0.302413	0.288494	0.590907	0.576859	0.142405	0.144548	0.028538	23.3333
	1	0.963636	1.01818	0.854545	0.818182								P29376	LTK	0.396527	0.256641	0.653168	0.565201	0.151249	0.148521	0.0240553	13
	1	1	0.617647	0.882353	1.17647								P12931	Src	0.418746	0.219435	0.638181	0.525964	0.152034	0.148377	0.0063841	33.1111
	1	1.6087	2.73913	1.52174	2.56522								P08581	Met	0.250214	0.240609	0.490823	0.491955	0.143402	0.144194	0.00947471	24.2222
													P00533	EGFR	0.192951	0.310344	0.503295	0.449346	0.139269	0.138036	0.0082936	36.7778
													P04629	TRKA	0.232863	0.228672	0.461536	0.435438	0.136624	0.132703	0.0149835	9.66667
													P16591	Fer	0.278187	0.277391	0.555577	0.424895	0.13595	0.122116	0.0233069	11.3333
													P29320	EphA3	0.236885	0.179803	0.416688	0.416688	0.131793	0.131793	0	3
													P52333	JAK3	0.168338	0.248383	0.416721	0.412675	0.114149	0.114149	0	3
													Q12866	Mer	0.128375	0.236981	0.365356	0.401779	0.132168	0.137838	0.0123158	40.8889
													Q13882	Brk	0.191168	0.261303	0.452471	0.397593	0.141279	0.138868	0.00591014	51.8889
													P07332	Fes	0.182564	0.250988	0.433551	0.381843	0.13098	0.126553	0.0102353	12.5556
													O60674	JAK2	0.0848664	0.250297	0.335163	0.363873	0.116712	0.119087	0.0127957	18.7778
													Q06418	Tyro3/Sky	0.211592	0.247674	0.459266	0.349351	0.13982	0.132141	0.0111771	36.1111
													P42685	FRK	0.168347	0.214023	0.38237	0.325058	0.137529	0.136265	0.0124559	44
													Q16288	TRKC	0.11854	0.198256	0.316797	0.309591	0.11955	0.113819	0.0131826	14.1111
													Q9H3Y6	Srm	0.101879	0.219581	0.321459	0.307657	0.130971	0.130277	0.00141235	36.5556
													Q14289	FAK2	0.114418	0.203025	0.317443	0.307453	0.127676	0.129494	0.00636252	24.6667
													P30530	Axl	0.072436	0.214911	0.287347	0.253883	0.13048	0.129686	0.00356246	48
													Q16620	TRKB	0.0615692	0.175486	0.237056	0.24526	0.109586	0.106411	0.00810346	16.5556
													Q04912	Ron	0.0326826	0.089886	0.122569	0.123212	0.0634346	0.067638	0.0238462	7
													P23458	JAK1~b	0.0445423	0.0852689	0.129811	0.120074	0.0630641	0.0630641	0	4
													P17612	PKA[alpha]	2.28623	1.40076	3.68699	3.96658	0.400721	0.402996	0.0115602	54.4444
													Q15131	CDK10	1.19416	1.84276	3.03692	3.18842	0.464627	0.482699	0.0483918	6.11111
													Q96GD4	AurB/Aur1	1.18131	1.97011	3.15142	3.18046	0.485734	0.480116	0.035641	5.11111
													P68400	CK2[alpha]1	1.95563	1.24557	3.2012	3.17263	0.621114	0.621114	0	3
													O75676	MSK2	0.892664	1.98634	2.87901	2.85387	0.484876	0.484876	0	3
													Q96S38	RSKL1	0.872632	1.92218	2.79481	2.83446	0.474927	0.474927	0	3
													Q9UKE5	TNIK/ZC2	1.29137	1.47105	2.76242	2.75701	0.533841	0.533841	0	3
													O14965	AurA/Aur2	0.89611	1.93206	2.82817	2.75647	0.453784	0.455819	0.00610696	5.11111
													Q13131	AMPK[alpha]1	1.2971	1.58046	2.87756	2.70421	0.453238	0.42906	0.0299058	10.7778
													P05129	PKC[gamma]	1.02239	1.68701	2.7094	2.69897	0.420459	0.42076	0.00601034	14.3333
													Q05655	PKC[delta]	1.31558	1.44909	2.76467	2.65679	0.417015	0.410609	0.0112102	21.7778
													P24723	PKC[eta]	0.761893	1.61051	2.37241	2.53581	0.395831	0.396565	0.0209997	14.3333
													Q05513	PKC[zeta]	0.966447	1.60533	2.57177	2.52288	0.433111	0.437469	0.00879614	9.55556
													P05771	PKC[beta]	0.78702	1.7244	2.51142	2.46445	0.414554	0.414554	0	10
													Q02156	PKC[epsilon]	0.860168	1.61383	2.474	2.41567	0.397471	0.401692	0.0184283	18.8889
													O95819	HGK/ZC1	1.09205	1.47245	2.5645	2.32753	0.464752	0.448729	0.04342	5.71429
													O14757	CHK1	0.915067	1.37354	2.28861	2.27737	0.42855	0.427824	0.00150983	9
													P17252	PKC[alpha]	0.766813	1.40603	2.17285	2.21042	0.387244	0.388866	0.0035802	29.2222
													Q96Q40	PFTAIRE2	0.560945	1.58967	2.15062	2.18522	0.401051	0.418043	0.0236122	5.77778
													Q9HBY8	SGK2	1.01486	1.29715	2.31201	2.12773	0.433685	0.411945	0.0520835	15.5556
													O15111	IKK[alpha]	1.14093	0.992767	2.13369	2.11193	0.515238	0.515238	0	3
													P31749	Akt1/PKB[alpha]	0.739057	1.35163	2.09068	2.10791	0.384596	0.388366	0.011046	30.1111
													Q04759	PKC[theta]	0.480748	1.56926	2.05001	2.03433	0.374643	0.379212	0.00750079	21.3333
													Q13976	PKG1	0.738618	1.27901	2.01763	2.03395	0.377996	0.380673	0.0101826	41
													Q13237	PKG2	0.729526	1.21229	1.94182	2.0317	0.380296	0.378977	0.00467511	38
													P41279	COT	0.375065	1.63236	2.00742	2.02817	0.375402	0.375402	0	5
													Q86V86	Pim3	0.610609	1.41626	2.02687	1.96385	0.369226	0.368413	0.00319878	60.6667
													P31751	Akt2/PKB[beta]	0.658977	1.30443	1.96341	1.96337	0.380735	0.383416	0.0137934	27.4444
													O14920	IKK[beta]	0.750339	1.16015	1.91049	1.95234	0.453838	0.45788	0.00903885	3.2
													P51812	RSK2	0.316376	1.66946	1.98584	1.93137	0.362388	0.362388	0	9
													Q14164	IKK[epsilon]	0.742286	1.36666	2.10895	1.90379	0.424223	0.411044	0.0346831	7.55556
													O75116	ROCK2	0.265789	1.60581	1.87159	1.89514	0.348549	0.354132	0.0142405	5
													Q13535	ATR	0.746199	1.09722	1.84342	1.8826	0.41213	0.415043	0.00873903	8.88889
													P11309	Pim1	0.466797	1.41313	1.87993	1.85937	0.36465	0.365469	0.00465967	63.4444
													O75582	MSK1	0.327066	1.52196	1.84903	1.84894	0.363684	0.363684	0	8
													O96017	CHK2	0.711574	1.3665	2.07807	1.81588	0.38376	0.372062	0.0244871	20.1111
													P41743	PKC[iota]	0.372189	1.4456	1.81779	1.802	0.367326	0.372593	0.00893001	14.3333
													Q9P1W9	Pim2	0.38664	1.42893	1.81557	1.77252	0.364717	0.364712	0.00394823	40.3333
													Q16566	CaMK4	0.718268	1.02881	1.74708	1.75459	0.407155	0.408633	0.0142722	11.5556
													P04049	RAF1	0.455962	1.10541	1.56138	1.70792	0.382503	0.390783	0.0201384	6.33333
													Q15418	RSK3	0.420062	1.27114	1.6912	1.70333	0.376235	0.376235	0	10
													Q15349	RSK1/p90RSK	0.441868	1.20536	1.64723	1.6704	0.384839	0.384839	0	6
													P49137	MAPKAPK2	0.362051	1.31003	1.67208	1.65068	0.365509	0.361415	0.0120314	29.4444
													Q16644	MAPKAPK3	0.275588	1.24969	1.52528	1.58289	0.357232	0.360197	0.00776089	35.2222
													P51817	PRKX	0.38718	1.20807	1.59525	1.56697	0.364688	0.36267	0.0119063	33.7778
													P49841	GSK3[beta]	0.352607	1.12202	1.47463	1.4485	0.372412	0.373592	0.00353986	5.88889
													Q9UBS0	p70S6K[beta]	0.344574	1.04274	1.38731	1.3934	0.363488	0.36103	0.00747642	26
													P16066	ANP[alpha]	0.329773	1.12075	1.45053	1.38527	0.362602	0.359026	0.00837552	25
													O00141	SGK1	0.274441	1.10637	1.38081	1.35864	0.349077	0.349077	0	3
													P42345	mTOR/FRAP	0.276635	1.14445	1.42108	1.35426	0.350511	0.340367	0.0151419	4.88889
													P23443	p70S6K	0.264862	1.06135	1.32621	1.34958	0.352993	0.356841	0.0124529	18.6667
													P50613	CDK7	0.128537	1.13445	1.26299	1.24995	0.328936	0.331623	0.00724405	14.1111
													P48730	CK1[delta]	0.253035	1.04792	1.30096	1.24546	0.331615	0.311047	0.0380847	3.25
													O15075	DCAMKL1	0.304838	0.966253	1.27109	1.23551	0.35878	0.35878	0.00982133	4.5
													P48729	CK1[alpha]	0.185406	1.0396	1.22501	1.22534	0.334996	0.340883	0.0251023	13.2222
													P49674	CK1[epsilon]	0.262139	0.953955	1.21609	1.21211	0.342379	0.339272	0.022507	3.88889
													Q15139	PKD1	0.190642	0.99035	1.18099	1.19791	0.331549	0.331549	0	6
													Q9UIK4	DAPK2	0.311774	0.814515	1.12629	1.1873	0.357516	0.367768	0.0168136	5125
													Q13153	PAK1	0.277523	0.877911	1.15543	1.14772	0.35274	0.35274	0	6
													Q8IWB6	SgK307	0.290803	0.854285	1.14509	1.14535	0.354009	0.36	0.0102209	4.11111
													P49840	GSK3[alpha]	0.214897	0.930163	1.14506	1.1326	0.335109	0.342088	0.0147676	4.66667
													Q9UHD2	TBK1	0.213381	1.05107	1.26445	1.1261	0.335031	0.328603	0.028787	5.66667
													Q96L96	AlphaK1	0.373516	0.8699	1.24342	1.12321	0.372699	0.349762	0.039728	3.66667
													Q16512	PKN1/PRK1	0.257976	1.18438	1.44236	1.11444	0.345044	0.329129	0.0216106	7
													Q9Y6S9	RSKL2	0.308327	0.802714	1.11104	1.0952	0.358001	0.358001	0.00738439	3.5
													Q00526	CDK3	0.0731385	0.986742	1.05988	1.06349	0.304283	0.30873	0.0168667	12.6667
													O43930	PRKY	0.155744	0.914857	1.0706	1.05253	0.325902	0.329879	0.0211189	11.7778
													P50750	CDK9	0.176863	0.887748	1.06461	1.05143	0.329874	0.324675	0.00779763	7.66667
													Q92772	CDKL2	0.187479	0.717143	0.904623	1.01007	0.30617	0.328921	0.0557271	3.33333
													Q00534	CDK6	0.100655	0.83484	0.935495	0.976336	0.297402	0.300153	0.00825281	5.88889
													O15264	p38[delta]	0.055379	0.860341	0.91572	0.909615	0.312369	0.3149	0.0085139	19.2222
													Q13464	ROCK1	0.0626059	0.817281	0.879887	0.883525	0.268293	0.278548	0.0254773	5375
													Q8NI60	ADCK3	0.108186	0.964094	1.07228	0.87409	0.305606	0.287282	0.038557	9.55556
													Q9UPZ9	ICK	0.285725	0.657657	0.943381	0.836171	0.347995	0.330167	0.0308789	3.33333
													P11802	CDK4	0.0410081	0.731794	0.772802	0.784722	0.278644	0.27775	0.00268105	8.11111
													P45984	JNK2	0.0172067	0.752394	0.7696	0.753945	0.290259	0.29032	0.00833246	20.2222
													Q8TD08	ERK7	0.0788339	0.653647	0.732481	0.732481	0.25805	0.25805	NA	3
													P53779	JNK3	0.0111422	0.720776	0.731918	0.731965	0.290982	0.286599	0.0078886	25.6667
													P45983	JNK1	0.00810955	0.717193	0.725303	0.72933	0.288896	0.286599	0.00581821	26.3333
													Q16539	MAPK14	0.0404639	0.701791	0.742255	0.718321	0.287734	0.279335	0.0166564	14.4444
													Q00532	CDKL1	0.0658498	0.68	0.745849	0.711145	0.25094	0.259155	0.0819663	6
													Q00537	PCTAIRE2	0.15542	0.70993	0.86535	0.706399	0.297895	0.280416	0.0390848	3.2
													O60285	NuaK1	0.0615231	0.621474	0.682997	0.687569	0.26315	0.266077	0.00654479	4.6
													Q00535	CDK5	0.0402687	0.626966	0.667235	0.672617	0.280075	0.280075	0	9
													P28482	ERK2	0.00528708	0.62204	0.627327	0.645892	0.260205	0.255183	0.0136864	21.5556
													Q15759	p38[beta]	0.0319026	0.625565	0.657468	0.641891	0.260659	0.260295	0.00732699	7.33333
													O43293	DAPK3	0.0990869	0.525784	0.624871	0.624871	0.283701	0.283701	NA	3
													P24941	CDK2	0.00253077	0.613473	0.616004	0.60206	0.255028	0.258463	0.00673806	18.6667
													P27361	ERK1	0.000483226	0.575433	0.575917	0.580137	0.25352	0.256102	0.0082019	22.7778
													P15056	BRAF	0.0689916	0.531681	0.600673	0.505044	0.245316	0.228468	0.0382866	3.33333
													P06493	CDC2/CDK1	0.00184177	0.504105	0.505947	0.50394	0.253612	0.25363	0.0044097	17.2222
													P10398	ARAF	0.0439903	0.447129	0.491119	0.497475	0.228468	0.228468	0	3
													O76039	CDKL5	0.0516091	0.442864	0.494473	0.452435	0.256146	0.246045	0.0362578	5625
													P53778	p38[gamma]	0.00106345	0.47898	0.480043	0.451866	0.214366	0.202127	0.0354996	11.3333
													Q9BWU1	CDK11	0.0202584	0.369335	0.389594	0.391748	0.208218	0.208218	0	4
													Q13164	ERK5	0.000290013	0.356802	0.357092	0.391474	0.198633	0.207548	0.0340082	13

## Sheet: Figure 4
Raw Data for Figure 4a							Raw Data for Figure 4b							Raw Data PamGene (skin)											Raw Data PamGene (mucosa)
group	mean affected body surface area						oral score							Kinase Uniprot ID	Kinase Name	Mean Specificity Score	Mean Significance Score	Mean Final Score	Median Final score	Mean Kinase Statistic	Median Kinase Statistic	SD Kinase Statitistic	Mean peptide set size		Kinase Uniprot ID	Kinase Name	Mean Specificity Score	Mean Significance Score	Mean Final Score	Median Final score	Mean Kinase Statistic	Median Kinase Statistic	SD Kinase Statitistic	Mean peptide set size
	Day 0	Day 4	Day 8	Day 12			Solvent	MP	3 mg/kg Parsaclisib	1 mg/kg Parsaclisib	0.3 mg/kg Parsaclisib	NR IgG		P06239	Lck	1.60675	0.935869	2.54262	2.32021	-0.865606	-0.868301	0.0183154	27.3333		O60674	JAK2	1.84869	1.25925	3.10794	2.95078	0.891916	0.883139	0.0511062	13.8889
														P07948	Lyn	1.17453	0.802078	1.97661	1.98699	-0.85804	-0.861322	0.020906	19.6667		Q9H3Y6	Srm	1.93802	0.837338	2.77536	2.83565	0.786288	0.791397	0.0115374	34.3333
Solvent	0	0.05	0.93	3.83			4	2	3	4	4	0		P54756	EphA5	0.793095	0.955209	1.7483	1.88174	-0.987011	-1.0233	0.0725849	3.25		P06239	Lck	1.95758	0.846759	2.80434	2.81816	0.819783	0.827889	0.022339	26.8889
	0	0.34	3.03	7.08			4	4	2	3	4	0		P43405	Syk	1.02929	0.735182	1.76447	1.82137	-0.745219	-0.74855	0.0128608	64.6667		P42685	FRK	2.03598	0.789507	2.82549	2.76853	0.775888	0.752944	0.0548697	43.7778
	0	0.25	3.13	4.13			3	4	4	4	4	0		P42685	FRK	1.103	0.74837	1.85137	1.67828	-0.778002	-0.768152	0.0373598	46.5556		P06241	Fyn	1.46133	0.793192	2.25452	2.30242	0.848191	0.840743	0.0266769	14.3333
	0	0.35	0.94	2.88			3	4	3	2	3	0		P00519	Abl	0.735968	0.835526	1.57149	1.55334	-0.740992	-0.740731	0.0242526	45.7778		Q08345	DDR1	1.00041	1.12762	2.12804	2.26281	0.971688	0.971688	0	3
	0	0.14	2	3.75			4	3	2	3	3	0		P54764	EphA4	0.869104	0.725842	1.59495	1.54975	-1.0268	-0.955667	0.0843499	3.55556		P07948	Lyn	1.30849	0.723056	2.03155	2.02264	0.823408	0.820443	0.0268656	17.1111
	0	0.12	2	5.8			3	4	3	4	3	0		P12931	Src	0.890405	0.735182	1.62559	1.54766	-0.772422	-0.770597	0.0120781	38.4444		P12931	Src	1.15902	0.685727	1.84475	1.8274	0.728881	0.734068	0.0194501	36
	0	0.46	3.95	9.43			4	3	1	4	4			P42684	Arg	0.696777	0.802078	1.49885	1.50987	-0.744351	-0.745497	0.0203074	43.5556		P23458	JAK1~b	0.350744	1.07998	1.43073	1.62785	0.65248	0.71816	0.131359	4.5
	0	0.45	3.26	5.45			4	4	2	4	4			P43403	ZAP70	0.849439	0.735182	1.58462	1.48476	-0.739585	-0.734639	0.0221174	55.4444		P07947	Yes	0.879608	0.739963	1.61957	1.58764	0.743504	0.744209	0.0371331	21.6667
	0	0.46	3.73	5.48			3	3	2	4	3			P35968	KDR	0.5109	1.00276	1.51366	1.47511	-0.745631	-0.729146	0.120365	14.8889		P42679	CTK	0.799877	0.681618	1.4815	1.58523	0.721203	0.711725	0.0350658	25
	0	0.52	3.9	5.45			4	4	2	4	4			P51451	BLK	0.685492	0.714922	1.40041	1.33378	-0.775015	-0.754157	0.0779424	20.7778		P35968	KDR	0.931502	0.828761	1.76026	1.58516	0.785138	0.759526
	0	1.24	3.73	5.33			4	2	3	4	4			Q16620	TRKB	0.362033	0.868973	1.23101	1.27129	-0.700043	-0.667432	0.0638682	18.3333		P09769	Fgr	0.64138	0.810839	1.45222	1.37018	0.794177	0.760843	0.115524	7.11111
	0	1.2	3.85	5.46			4	4	4	4	4			P16234	PDGFR[alpha]	0.136116	1.03621	1.17233	1.1717	-0.530742	-0.530742	0	5		Q05397	FAK1	0.598241	0.695083	1.29332	1.35426	0.681252	0.686209	0.0507929	33.8889
	0	1.21	3.41	5.51			4	4	4	3	4			Q05397	FAK1	0.421857	0.735182	1.15704	1.16933	-0.702283	-0.711776	0.0370742	35.4444		P51813	Etk/BMX	0.675808	0.673127	1.34893	1.3495	0.708786	0.704386	0.0316611	21.7778
	0	0.93	5.03						3		4			P09769	Fgr	0.480329	0.761558	1.24189	1.1554	-0.784431	-0.771862	0.0930296	7.88889		P51451	BLK	0.622257	0.658496	1.28075	1.30037	0.69027	0.69881	0.0518255	19.6667
									4					P42680	TEC	0.226205	0.859825	1.08603	1.13749	-0.663153	-0.677945	0.0299921	32.2222		P08631	HCK	0.791159	0.698833	1.48999	1.29455	0.729806	0.694733	0.0883341	21.8889
MP	0	0.55	0	0.43										P08581	Met	0.287984	0.646983	0.934967	1.09173	-0.653869	-0.700145	0.083208	28.8889		Q08881	ITK	0.48006	0.698907	1.17897	1.25571	0.673783	0.672376	0.0353675	26.1111
	0	0.38	0	2.25										Q9H3Y6	Srm	0.339432	0.735182	1.07461	1.08976	-0.691873	-0.699861	0.0109697	36.2222		P00519	Abl	0.564979	0.624964	1.18994	1.15874	0.666034	0.665094	0.0226936	41
	0	0.7	1.06	3.98										P07947	Yes	0.475977	0.593362	1.06934	1.07572	-0.730492	-0.742574	0.046397	24		P29322	EphA8	0.337463	0.804418	1.14188	1.14192	0.671007	0.672271	0.00219075	3.66667
	0	0	1.58	1.65										P30530	Axl	0.375112	0.735182	1.11029	1.07054	-0.695687	-0.698158	0.0173847	50.8889		P43405	Syk	0.529125	0.63352	1.16264	1.14137	0.651057	0.651535	0.00802812	63.3333
														Q15303	HER4	0.191257	0.863784	1.05504	1.06587	-0.646489	-0.624654	0.0818567	25		P16591	Fer	0.373621	0.699823	1.07344	1.10719	0.665795	0.688491	0.0981808	9.33333
	0	0.63	0.89	1.65										P11362	FGFR1	0.391189	0.674402	1.06559	1.06494	-0.717192	-0.718812	0.01592	12.1111		P21802	FGFR2	0.442106	0.684592	1.1267	1.06106	0.650727	0.666116	0.106304	7.77778
	0	0.34	2.25	3.15										Q13882	Brk	0.356344	0.735182	1.09153	1.05034	-0.694101	-0.693505	0.0129582	55		Q06187	BTK	0.240404	0.784492	1.0249	1.0375	0.605438	0.617957	0.0380183	16.7778
	0	0.21	1.55	2.09										P16591	Fer	0.229227	0.796889	1.02612	1.05006	-0.639201	-0.691642	0.0952041	11.5556		P07333	FmS/CSFR	0.32174	0.727052	1.04879	1.00764	0.621641	0.60424	0.083974	6.77778
	0	0.53	1.2	3.83										P09619	PDGFR[beta]	0.309702	0.701213	1.01091	1.01091	-0.670108	-0.677934	0.0806876	11.7778		P22607	FGFR3	0.362035	0.638472	1.00051	0.998509	0.619893	0.666116	0.107236	6.55556
	0	0.28	2.78	5.43										P29317	EphA2	0.438935	0.65573	1.09466	0.97997	-0.76725	-0.767934	0.0480066	4.88889		P42684	Arg	0.473287	0.650479	1.12377	0.981666	0.657902	0.649656	0.0405554	40.3333
	0	0.52	1.36	2.43										H0Y8A4	RYK	0.205685	0.755894	0.961579	0.971754	-0.586101	-0.618316	0.117539	7.11111		Q04912	Ron	0.435984	0.586636	1.02262	0.970941	0.701498	0.675041	0.0812076	6.66667
	0	0.33	2.1	2.28										P06241	Fyn	0.458403	0.552842	1.01124	0.950782	-0.743515	-0.74254	0.0671569	14.4444		P09619	PDGFR[beta]	0.320645	0.643151	0.963796	0.970259	0.640735	0.644955	0.0368913	10.1111
	0	0.39	1.98	6.08										P29322	EphA8	0.21922	0.725842	0.945062	0.929268	-0.594844	-0.616146	0.0368965	3.66667		P42680	TEC	0.358801	0.592225	0.951026	0.96011	0.633362	0.625617	0.0397017	31.4444
	0	0.68	1.43											P41240	CSK	0.229997	0.687398	0.917395	0.925125	-0.664794	-0.666111	0.0317773	34.6667		P16234	PDGFR[alpha]	0.247693	0.692112	0.939805	0.939998	0.603843	0.603843	0	5
	0	0.92	2.13											P22607	FGFR3	0.252907	0.596799	0.849706	0.923432	-0.634452	-0.646103	0.0737835	7.44444		P41240	CSK	0.295707	0.614016	0.909722	0.937057	0.625839	0.629943	0.0332688	32
														P21802	FGFR2	0.280334	0.577577	0.857911	0.917358	-0.646571	-0.646103	0.0841624	8.55556		P30530	Axl	0.298717	0.572155	0.870873	0.910971	0.629625	0.63512	0.0192066	48.3333
3 mg/kg	0	0.3	1.15	2.43										P22455	FGFR4	0.295117	0.640433	0.93555	0.888845	-0.664951	-0.688874	0.0579123	15.5556		P07949	Ret	0.299776	0.672682	0.972458	0.897896	0.609882	0.612364	0.0631715	14.1111
	0	0.45	0	4.83										Q04912	Ron	0.339277	0.539133	0.87841	0.886324	-0.707396	-0.717976	0.0527289	6.66667		P43403	ZAP70	0.330009	0.652258	0.982266	0.865848	0.625514	0.618584	0.0268435	53.5556
	0	0	1.05	2.05										P07333	FmS/CSFR	0.0700107	0.764488	0.834499	0.833748	-0.458881	-0.443398	0.0799066	7.88889		P29317	EphA2	0.339794	0.613771	0.953565	0.847834	0.635828	0.644692	0.101874	4.88889
	0	0	1.06	1.61										P08069	IGF1R	0.101884	0.690135	0.792018	0.833179	-0.56788	-0.573429	0.0515876	15.1111		P35916	FLT4	0.167025	0.642473	0.809498	0.838069	0.54913	0.581628	0.0616574	9.33333
	0	0.43	3.63	4.78										P42679	CTK	0.264109	0.573102	0.837211	0.82206	-0.671713	-0.67544	0.0449161	27.3333		P22455	FGFR4	0.20883	0.665064	0.873894	0.834103	0.594317	0.596959	0.0350395	15.4444
	0	0.13	0.97	1.63										P51813	Etk/BMX	0.201136	0.691549	0.892685	0.821368	-0.646925	-0.632569	0.0322629	25.1111		P07332	Fes	0.319652	0.575894	0.895546	0.824813	0.642172	0.634652	0.0637237	9.11111
	0	0	3.63	4.15										Q12866	Mer	0.102468	0.70785	0.810318	0.821368	-0.627569	-0.633362	0.0225116	43.5556		Q13882	Brk	0.172827	0.63152	0.804346	0.822267	0.607161	0.616303	0.019996	50.5556
	0	0.25	3.98	5.9										P04626	HER2	0.128599	0.760328	0.888927	0.814152	-0.615853	-0.595434	0.0464452	26.8889		P08581	Met	0.151433	0.571841	0.723275	0.762295	0.57244	0.597436	0.0475688	25.8889
	0	0.23	1.59	4.38										Q16288	TRKC	0.148949	0.633882	0.782831	0.804654	-0.606972	-0.617826	0.0526309	15.5556		P54764	EphA4	0.289478	0.72775	1.01723	0.752911	0.622493	0.503452	0.141165	3.55556
	0	0.22	2.53	4.6										P06213	InSR	0.0367441	0.633274	0.670018	0.775187	-0.527323	-0.55118	0.0446033	22.2222		P42681	TXK	0.201722	0.535264	0.736987	0.744988	0.583224	0.601261	0.0656788	24.3333
	0	0.23	1.7	3.15										P07332	Fes	0.272392	0.579136	0.851529	0.773245	-0.666695	-0.660578	0.0352811	11.3333		P11362	FGFR1	0.174842	0.554507	0.729349	0.732894	0.532497	0.570477	0.100112	11.8889
	0	0.65	1.53	3.09										P21860	HER3	0.161445	0.599913	0.761358	0.768938	-0.633959	-0.666343	0.0574242	40.1111		P17948	FLT1	0.0717392	0.59485	0.666589	0.696813	0.471461	0.456446	0.0366739	11.5556
	0	0.72	1.15	4.78										Q08881	ITK	0.0426554	0.775944	0.8186	0.767756	-0.557529	-0.565631	0.0393121	29.2222		Q12866	Mer	0.140589	0.539805	0.680394	0.677012	0.591496	0.599376	0.0195707	41
	0	0.43	2.05	3.15										P17948	FLT1	0.0243633	0.760328	0.784691	0.748119	-0.458699	-0.459952	0.03593	14.7778		P21709	EphA1	0.142389	0.440154	0.582542	0.59006	0.49539	0.491188	0.00594875	4.6
	0	0.73	1.4	3.3										P35916	FLT4	0.0307809	0.843539	0.87432	0.740865	-0.416667	-0.428479	0.0659238	11.2222		P21860	HER3	0.114246	0.507175	0.621421	0.579331	0.548658	0.575775	0.0763982	36.4444
														P36888	FLT3	0.0691006	0.697221	0.766322	0.731104	-0.448122	-0.488379	0.188427	10.5714		H0Y8A4	RYK	0.0675954	0.535729	0.603324	0.56385	0.415056	0.404199	0.0608053	7.11111
1 mg/kg	0	0.61	0.49	3.3										P29320	EphA3	0.298148	0.429457	0.727605	0.727605	-0.661549	-0.661549	0	3		Q16620	TRKB	0.113957	0.490305	0.604262	0.559626	0.545259	0.532762	0.0381396	18.3333
	0	0.05	1.65	4.45										Q06187	BTK	0.156768	0.579653	0.736421	0.725473	-0.617974	-0.631452	0.0359271	18.7778		P10721	Kit	0.0793884	0.495762	0.57515	0.550299	0.486144	0.474329	0.0552555	13.5556
	0	0	0.76	2.75										P29376	LTK	0.0904215	0.571456	0.661877	0.636915	-0.547914	-0.527298	0.0611088	15.5556		P04626	HER2	0.047504	0.491347	0.538851	0.539643	0.504106	0.520471	0.0376724	24.2222
	0	0.05	6.28	5.8										Q06418	Tyro3/Sky	0.0958555	0.620173	0.716028	0.636915	-0.611788	-0.626422	0.0432096	39.2222		P08069	IGF1R	0.0488632	0.479858	0.528721	0.534587	0.454834	0.465915	0.058299	15.1111
	0	0.1	1.35	3.4										P14616	IRR	0.0686962	0.418683	0.48738	0.619887	-0.377372	-0.455891	0.157037	4.5		P54756	EphA5	0.134554	0.385008	0.519562	0.528063	0.462811	0.479639	0.033656	3.25
	0	0	3	4.3										Q08345	DDR1	0.0803665	0.531653	0.612019	0.612575	-0.359232	-0.359232	0	3		Q06418	Tyro3/Sky	0.0392786	0.498876	0.538155	0.52756	0.529456	0.541349	0.0308078	36.6667
	0	0.23	1.7	2.48										P07949	Ret	0.0507916	0.547766	0.598558	0.609701	-0.491759	-0.47595	0.08607	15.6667		Q14289	FAK2	0.0630972	0.51216	0.575257	0.5259	0.52484	0.503222	0.0392044	27.6667
	0	0.28	1.85	5.5										P00533	EGFR	0.0318585	0.664216	0.696075	0.594756	-0.572498	-0.584423	0.0319686	40.1111		Q15303	HER4	0.14791	0.520935	0.668844	0.52054	0.549736	0.52673	0.110429	21.4444
	0	0.55	1.51	1.54										Q9UM73	ALK	0.0372339	0.552842	0.590076	0.584359	-0.581547	-0.585998	0.0170677	39.7778		P29376	LTK	0.0285622	0.427937	0.4565	0.506514	0.406911	0.446798	0.125564	15.2222
	0	0.47	3.98	7.7										P08631	HCK	0.211902	0.423126	0.635028	0.552086	-0.649968	-0.653412	0.042733	24.6667		P00533	EGFR	0.0133626	0.480695	0.494058	0.49646	0.48694	0.493179	0.0310122	35.1111
	0	0.71	1.48	4.35										O60674	JAK2	0.0407298	0.478496	0.519226	0.526087	-0.476369	-0.458067	0.051332	14.8889		P06213	InSR	0.036322	0.454353	0.490675	0.492446	0.476575	0.487765	0.0428487	21.2222
	0	0.79	2.03	6.3										P10721	Kit	0.108398	0.45106	0.559459	0.503115	-0.559041	-0.52693	0.0591119	12.7778		Q9UM73	ALK	0.0235883	0.477114	0.500702	0.490303	0.514158	0.520112	0.0182856	37.6667
	0	0.61	2.45	5.3										P21709	EphA1	0.101787	0.353926	0.455713	0.477885	-0.463208	-0.528288	0.0940269	4.6		Q16288	TRKC	0.0463482	0.440075	0.486423	0.476384	0.47053	0.476221	0.0504321	16.4444
	0	0.52	4.4											P23458	JAK1~b	0.0637807	0.408935	0.472716	0.470426	-0.394246	-0.395002	0.00151157	4.5		P04629	TRKA	0.0193114	0.39487	0.414181	0.416502	0.40029	0.394827	0.0194668	13.8889
														Q14289	FAK2	0.0278433	0.423642	0.451485	0.432945	-0.506488	-0.49628	0.0580331	28.7778		Q13308	CCK4/PTK7	0.0695772	0.264407	0.333984	0.331349	0.333145	0.333145	0	3
0.3 mg/kg	0	0.45	1.63	3.3										P42681	TXK	0.0198613	0.406227	0.426088	0.426553	-0.442825	-0.467893	0.149468	27.3333		P36888	FLT3	0.0351671	0.365242	0.400409	0.288382	0.31202	0.247255	0.16796	10.5714
	0	0.1	0.82	2.6										P04629	TRKA	0.0236251	0.342396	0.366021	0.362206	-0.452966	-0.474354	0.0673099	13.8889		P14616	IRR	0.00924278	0.20649	0.215732	0.256677	0.16594	0.238745	0.14561	5.5
	0	0	0.55	4.28										Q13308	CCK4/PTK7	0.0909459	0.154902	0.245848	0.249646	-0.402237	-0.402237	0	3		P29320	EphA3	0.0264165	0.183905	0.210322	0.210322	0.225917	0.225917	0	4
	0	0.2	0.73	5.25										P31749	Akt1/PKB[alpha]	1.64796	1.03621	2.68417	2.656	-0.64252	-0.633681	0.0332759	28.1111		O75676	MSK2	1.49121	0.590078	2.08129	2.05276	-0.421422	-0.421422	0	3
	0	0.18	1.55	2.95										Q05655	PKC[delta]	1.10073	1.03621	2.13695	2.13312	-0.624279	-0.621669	0.0180491	20.7778		O43293	DAPK3	1.37675	0.598599	1.97535	1.97535	-0.411663	-0.411663	NA	3
	0	0.2	0	2.58										Q86V86	Pim3	1.02086	1.03621	2.05707	2.03621	-0.513128	-0.514856	0.0163532	58.1111		P28482	ERK2	1.52699	0.195906	1.72289	1.94815	0.170645	0.184949	0.0524882	13.4444
	0	0.3	2.8	7.3										P41279	COT	0.985512	1.03621	2.02172	2.02761	-0.769263	-0.769263	0	5		O14965	AurA/Aur2	1.13753	0.339467	1.477	1.46052	-0.276584	-0.273598	0.008958	4.11111
	0	0.18	2.75	4.6										P11309	Pim1	1.08033	1.03621	2.11654	2.01918	-0.50995	-0.500887	0.0126498	61.4444		P27361	ERK1	0.967991	0.138615	1.10661	1.38938	0.103094	0.134821	0.0811049	12.8889
	0	0.46	3.7	7.9										Q04759	PKC[theta]	0.781834	1.03621	1.81805	1.84869	-0.564713	-0.574383	0.0219678	20.3333		P17612	PKA[alpha]	1.27422	0.0435843	1.31781	1.30995	-0.0588309	-0.0580812	0.0070371	48.2222
	0	0.38	3.35	3.11										O75676	MSK2	0.808957	1.03621	1.84517	1.84309	-0.734195	-0.734195	0	3		O00141	SGK1	1.086	0.222293	1.30829	1.29482	0.285237	0.285237	0	3
	0	0.53	2.43	5.55										P17252	PKC[alpha]	0.835023	1.03621	1.87124	1.83756	-0.553093	-0.538511	0.0290868	28.2222		Q16512	PKN1/PRK1	1.02696	0.216967	1.24392	1.2529	-0.220788	-0.240111	0.0233398	4.88889
	0	0.58	2.93	3.75										Q13976	PKG1	1.09721	0.735182	1.83239	1.74396	-0.55308	-0.548209	0.0110892	38.2222		P49674	CK1[epsilon]	0.9549	0.277274	1.23217	1.24559	-0.244186	-0.247709	0.00932281	3.14286
	0	0.66	3.53	3.2										P48729	CK1[alpha]	0.695396	0.933793	1.62919	1.71399	-0.590556	-0.570632	0.0372529	11.2222		P04049	RAF1	0.886028	0.202131	1.08816	1.168	0.177991	0.199548	0.0268433	6.33333
	0	0.75	4.08	5.48										P05771	PKC[beta]	0.657718	1.03621	1.69393	1.7058	-0.575197	-0.575197	0	10		Q15131	CDK10	0.866449	0.235872	1.10232	1.13839	-0.196565	-0.20472	0.0767737	5.11111
														P42345	mTOR/FRAP	0.899307	0.835526	1.73483	1.70176	-0.739171	-0.734368	0.0577152	4.88889		Q13976	PKG1	1.07719	0.0504229	1.12762	1.10156	-0.0675087	-0.0742374	0.0183414	38
NR IgG	0	0.25	0.92	1.01										Q15349	RSK1/p90RSK	0.601313	1.03621	1.63753	1.64176	-0.574839	-0.574839	0	6		O15111	IKK[alpha]	0.881505	0.178012	1.05952	1.03682	-0.216951	-0.202299	0.0219789	3.66667
	0	0.09	0	0										P05129	PKC[gamma]	0.563081	0.983199	1.54628	1.63827	-0.532861	-0.554846	0.037876	13.6667		P53779	JNK3	0.917766	0.169838	1.0876	1.03268	0.102301	0.0910075	0.0178432	18.2222
	0	0.23	0.25	0										P31751	Akt2/PKB[beta]	0.664752	1.03621	1.70096	1.61461	-0.532734	-0.511664	0.039204	25.8889		P45984	JNK2	0.922889	0.210884	1.13377	1.02656	0.122219	0.106602	0.0255045	14.2222
	0	0	0	0										P24723	PKC[eta]	0.508141	0.825514	1.33365	1.58596	-0.513331	-0.524831	0.0474204	13.3333		P48730	CK1[delta]	0.738335	0.279064	1.0174	1.0174	-0.197211	-0.197211	0	3
	0	0	0	0										P51812	RSK2	0.537944	1.03621	1.57416	1.57985	-0.537988	-0.537988	0	8		P45983	JNK1	0.86438	0.167161	1.03154	0.998232	0.0978173	0.0910075	0.0143581	18.5556
	0	0	0	0.05										O00141	SGK1	0.827411	0.735182	1.56259	1.56492	-0.742623	-0.742623	0	3		O94921	PFTAIRE1	0.80162	0.182088	0.983707	0.972243	-0.209147	-0.209147	0	3
														Q9P1W9	Pim2	0.551923	1.03621	1.58813	1.562	-0.492535	-0.490545	0.0182636	40.1111		Q92772	CDKL2	0.735182	0.16877	0.903952	0.903952	0.184543	0.184543	NA	4
Raw Data for Figure 4c							Raw Data for Figure 4c							O96017	CHK2	0.615105	1.03621	1.65132	1.54206	-0.530104	-0.509173	0.0379852	20.1111		Q13237	PKG2	0.943457	0.0595893	1.00305	0.894231	-0.0648552	-0.062293	0.00542843	34.7778
mean fluorescence (skin)							mean fluorescence (mucosa)*							Q00526	CDK3	0.408729	0.928797	1.33753	1.53106	-0.494488	-0.538079	0.0642649	11.2222		P53778	p38[gamma]	0.614711	0.102587	0.717298	0.846185	0.0857504	0.114174	0.0938486	7.88889
Solvent	MP	3 mg/kg Parsaclisib	1 mg/kg Parsaclisib	0.3 mg/kg Parsaclisib	NR IgG		Solvent	MP	3 mg/kg Parsaclisib	1 mg/kg Parsaclisib	0.3 mg/kg Parsaclisib	NR IgG		Q13131	AMPK[alpha]1	0.463776	1.03621	1.49999	1.49714	-0.510369	-0.501128	0.0216129	10.7778		P50613	CDK7	0.661448	0.147226	0.808674	0.824813	-0.103989	-0.0985009	0.00895424	11.8889
														O75582	MSK1	0.459406	1.03621	1.49562	1.49214	-0.506199	-0.506199	0	8		Q9UBS0	p70S6K[beta]	0.778379	0.0842802	0.862659	0.809489	-0.0851027	-0.0623549	0.0479277	23.7778
2.33	2.93	2.33	2.63	2.67	0		0.33	1.53	2.93	0.67		0.2		Q02156	PKC[epsilon]	0.405331	0.949751	1.35508	1.46102	-0.474514	-0.494949	0.0438503	18.2222		Q96GD4	AurB/Aur1	0.627632	0.146933	0.774564	0.800245	-0.154632	-0.175719	0.0437666	4.11111
1.67	0.7	2.73	2.27	1.47	0		1	0.1	0	0.37	0.93	0		P49840	GSK3[alpha]	0.860979	0.552842	1.41382	1.42574	-0.731045	-0.721281	0.0193741	3.77778		O95819	HGK/ZC1	0.568895	0.139739	0.708634	0.798931	0.138236	0.147676	0.0172189	4.57143
0.4	1.4	2.93	0.77	1.3	0		0	0.8	2.77	0.3		0		O75116	ROCK2	0.298956	0.939538	1.23849	1.31854	-0.422775	-0.423516	0.0142506	4.2		Q9Y6S9	RSKL2	0.598433	0.154057	0.75249	0.75553	0.158801	0.158801	0.0587214	3.5
0	1.97	2.37	2.77	2.43			0.13	0.2	1.3	1.23	2.3			P49137	MAPKAPK2	0.273538	1.00276	1.2763	1.3103	-0.443672	-0.447952	0.0119587	28.4444		Q96Q40	PFTAIRE2	0.553863	0.110144	0.664007	0.728196	-0.124155	-0.1407	0.0366569	5.77778
2.9	1.8	1.13	2.7	3			2.53	2.47	0	0.07	0.43			Q16566	CaMK4	0.575417	0.735182	1.3106	1.30061	-0.545708	-0.545534	0.0479268	12.3333		P42345	mTOR/FRAP	0.537947	0.119905	0.657853	0.724293	-0.123852	-0.134955	0.0260938	4.88889
0.53		1.6	2.87	2.73			0.2		0.3	0.63	0.07			Q00534	CDK6	0.280693	0.931485	1.21218	1.29902	-0.404416	-0.397221	0.0215852	3.88889		Q8NI60	ADCK3	0.624292	0.099461	0.723753	0.708099	0.118812	0.106825	0.0283511	8.77778
2.23		0.5	0.93	2.6			0.2		0.83	0.48	1.57			Q15418	RSK3	0.548989	0.735182	1.28417	1.29743	-0.533795	-0.533795	0	10		O15264	p38[delta]	0.642132	0.0788007	0.720932	0.653647	0.0939393	0.0867347	0.021384	13.7778
														P49841	GSK3[beta]	0.549668	0.725842	1.27551	1.28493	-0.567589	-0.568181	0.00177427	4.88889		O15075	DCAMKL1	0.474973	0.156272	0.631245	0.636238	0.140841	0.140841	0	3
Raw Data for Figure 4d							Raw Data for Figure 4d							Q13535	ATR	0.225876	1.00173	1.2276	1.26683	-0.397445	-0.411899	0.0433636	8.88889		P24941	CDK2	0.364903	0.0614981	0.426401	0.610338	0.0365766	0.0769918	0.0535832	13.1111
Infiltration index (skin)							Infiltration index (mucosa)*							Q9HBY8	SGK2	0.231599	0.838557	1.07016	1.24663	-0.390485	-0.421358	0.089566	15.8889		Q8TD08	ERK7	0.49485	0.0990869	0.593937	0.593937	-0.147023	-0.147023	NA	3
Solvent	MP	3 mg/kg Parsaclisib	1 mg/kg Parsaclisib	0.3 mg/kg Parsaclisib	NR IgG		Solvent	MP	3 mg/kg Parsaclisib	1 mg/kg Parsaclisib	0.3 mg/kg Parsaclisib	NR IgG		P17612	PKA[alpha]	0.566809	0.735182	1.30199	1.2355	-0.490826	-0.48864	0.0173886	49		Q14164	IKK[epsilon]	0.449298	0.0927552	0.542053	0.577226	-0.105707	-0.110701	0.0226848	5.33333
														P51817	PRKX	0.401987	0.76863	1.17062	1.18373	-0.478567	-0.482247	0.0150544	31		O75582	MSK1	0.462364	0.0990615	0.561426	0.560794	-0.0955618	-0.0955618	0	8
0.2	2	0.2	0.2	0.8	0.2		3	1.73	1.72	1.2	1	0		Q9UQM7	CaMK2[alpha]	0.438216	0.735182	1.1734	1.17408	-0.490948	-0.490948	0	3		Q00526	CDK3	0.438925	0.106884	0.545809	0.55229	-0.0859539	-0.0911178	0.0251139	9
0.2	0.6	2	0.8	0.4	0.6				2.36	0.6	2			Q15131	CDK10	0.247839	0.763225	1.01106	1.10374	-0.384145	-0.446361	0.103338	6.11111		Q15759	p38[beta]	0.617313	0.190784	0.808097	0.545484	0.0158214	-0.0942002	0.159049	5
2.2	1.5	0	2.6	0.8	0.2			0.54	1.17	1.77				Q16644	MAPKAPK3	0.071991	1.00276	1.07476	1.08004	-0.369635	-0.368055	0.0250727	33.6667		Q8IWB6	SgK307	0.386575	0.157785	0.54436	0.539547	-0.115848	-0.120804	0.00743478	3.33333
3	0.8	0.4	1.33	0.4			1.77		0.88	1.65	1.25			Q13237	PKG2	0.298411	0.713899	1.01231	1.06866	-0.45592	-0.460169	0.0189878	35.3333		Q00537	PCTAIRE2	0.380907	0.133122	0.514029	0.514029	-0.119508	-0.119508	NA	3
0.4	0.6	1	2	1.17				0.22		0.92				Q15139	PKD1	0.329797	0.735182	1.06498	1.06124	-0.44901	-0.44901	0	6		Q00532	CDKL1	0.401862	0.113761	0.515623	0.509592	-0.0962186	-0.096812	0.0322329	5.6
0.6	0.4	0.6	0.8	0.6			2.83		0.28	0.66				Q96GD4	AurB/Aur1	0.516112	0.603903	1.12002	1.03962	-0.572397	-0.569232	0.0565181	4.11111		P24723	PKC[eta]	0.421234	0.053549	0.474783	0.467623	-0.0547307	-0.0606138	0.0527172	13
2.8	2.2	2	2.2	0.4				0.44		2.93				O43930	PRKY	0.19391	0.770638	0.964549	1.02591	-0.360302	-0.395356	0.0796518	10.5556		Q16539	MAPK14	0.665464	0.107936	0.7734	0.461909	0.11157	0.064104	0.0735592	10.2222
0.6		2.67	0.6	0				3		2.4	1.86			Q05513	PKC[zeta]	0.571859	0.530844	1.1027	1.00458	-0.549647	-0.551316	0.0256758	9.55556		O14920	IKK[beta]	0.355088	0.122733	0.47782	0.460021	-0.102322	-0.10601	0.0126793	3.66667
							*missing data show no oral mucosa on tissue sections							Q9UIK4	DAPK2	0.238047	0.551236	0.789284	0.993243	-0.381048	-0.420057	0.0622615	4.22222		O96017	CHK2	0.429408	0.0611432	0.490552	0.458181	-0.0575658	-0.0654765	0.0182752	19.7778
														Q92772	CDKL2	0.505912	0.429457	0.935369	0.968562	-0.559368	-0.586481	0.066414	3.33333		Q16566	CaMK4	0.609553	0.0782704	0.687824	0.455	-0.0977209	-0.0685027	0.0504835	12.2222
Raw Data for Figure 4 e														Q8NI60	ADCK3	0.437151	0.637354	1.0745	0.931725	-0.503109	-0.457726	0.0671475	9.55556		P23443	p70S6K	0.385499	0.0426	0.428099	0.452826	0.0565892	0.0512671	0.0147386	17.3333
Kinase Uniprot ID (human)	Kinase Uniprot ID (mouse)	Kinase Name	Mouse gene name	Mean Specificity Score	Mean Significance Score	Mean Final Score	Mean Kinase Statistic							Q9UKE5	TNIK/ZC2	0.466097	0.429457	0.895554	0.894253	-0.527015	-0.527015	0	3		P51812	RSK2	0.344677	0.0975295	0.442207	0.444818	-0.0752426	-0.0752426	0	8
P06239	P06240	Lck	Lck	1.60675	0.935869	2.54262	0.866							P48730	CK1[delta]	0.489861	0.385103	0.874964	0.874964	-0.52256	-0.52256	0	3		P06493	CDC2/CDK1	0.247231	0.100996	0.348227	0.438217	-0.0556939	-0.0737634	0.0327289	9.33333
P07948	P25911	Lyn	Lyn	1.17453	0.802078	1.97661	0.858							Q9UBS0	p70S6K[beta]	0.237406	0.611152	0.848558	0.846441	-0.430903	-0.434376	0.0311649	24		P68400	CK2[alpha]1	0.319144	0.0832009	0.402345	0.407521	-0.103784	-0.103784	0	3
P43405	P48025	Syk	Syk	1.02929	0.735182	1.76447	0.745							P16066	ANP[alpha]	0.106493	0.714922	0.821416	0.835362	-0.371557	-0.371864	0.0185835	22.8889		Q16644	MAPKAPK3	0.313424	0.0585687	0.371993	0.402744	-0.00755527	-0.0297499	0.0389999	31.1111
P42685	Q922K9	FRK	Frk	1.103	0.74837	1.85137	0.778							Q13153	PAK1	0.0968648	0.735182	0.832047	0.831008	-0.280793	-0.280793	0	6		P51817	PRKX	0.429296	0.0420407	0.471337	0.389544	-0.0398659	-0.0398022	0.0137668	30.7778
P31749	P31750	Akt1/PKB[alpha]	Akt1	1.64796	1.03621	2.68417	0.643							Q14164	IKK[epsilon]	0.378475	0.552842	0.931317	0.817243	-0.472907	-0.399513	0.105196	6.66667		Q05513	PKC[zeta]	0.315824	0.038455	0.354279	0.38305	0.0693934	0.0774203	0.0160891	8.55556
Q05655	P28867	PKC[delta]	Prkcd	1.10073	1.03621	2.13695	0.624							O60285	NuaK1	0.243227	0.58931	0.832537	0.786429	-0.370793	-0.363094	0.0172161	3.8		P10398	ARAF	0.274545	0.0979676	0.372513	0.372692	0.0900506	0.0900506	0	3
Q86V86	P58750	Pim3	Pim3	1.02086	1.03621	2.05707	0.513							Q00532	CDKL1	0.23887	0.685058	0.923929	0.777596	-0.377309	-0.376062	0.089129	5.8		P15056	BRAF	0.252684	0.0895494	0.342233	0.369979	0.083409	0.0900506	0.0199247	3.11111
P11309	P06803	Pim1	Pim1	1.08033	1.03621	2.11654	0.51							O14965	AurA/Aur2	0.197565	0.518515	0.71608	0.732312	-0.358162	-0.361095	0.00880053	5.11111		Q9UKE5	TNIK/ZC2	0.360855	0	0.360855	0.364516	0.108606	0.108606	0	3
Q13976	P0C605	PKG1	Prkg1	1.09721	0.735182	1.83239	0.553							P49674	CK1[epsilon]	0.331291	0.385103	0.716394	0.716717	-0.426031	-0.42326	0.00733194	3.14286		Q13153	PAK1	0.289736	0.068273	0.358009	0.355916	0.0699899	0.0699899	0	6
														P50613	CDK7	0.127404	0.525423	0.652827	0.681269	-0.351697	-0.36025	0.0191006	12		Q02156	PKC[epsilon]	0.337692	0.0266513	0.364344	0.349312	-0.0424967	-0.0474154	0.0346517	18.1111
Raw Data for Figure 4 f														O15075	DCAMKL1	0.194077	0.434897	0.628974	0.63031	-0.334591	-0.334591	0.0958206	4.5		Q13164	ERK5	0.881006	0.106593	0.987599	0.345327	0.105458	0.0603588	0.0673138	9.55556
Kinase Uniprot ID (human)	Kinase Uniprot ID (mouse)	Kinase Name	Mouse gene name	Mean Specificity Score	Mean Significance Score	Mean Final Score	Mean Kinase Statistic							P11802	CDK4	0.186082	0.402746	0.588827	0.624095	-0.348007	-0.356356	0.0250467	5.11111		Q86V86	Pim3	0.276087	0.0329613	0.309049	0.344996	-0.0124113	-0.0161642	0.0113569	54.2222
O60674	Q62120	JAK2	Jak2	1.84869	1.25925	3.10794	0.891916							Q96S38	RSKL1	0.177528	0.429457	0.606985	0.60339	-0.311035	-0.311035	0	3		Q04759	PKC[theta]	0.409023	0.0351808	0.444204	0.34195	0.0480892	0.0423327	0.0372782	20.3333
Q9H3Y6	Q62270	Srm	Srms	1.93802	0.837338	2.77536	0.786288							O14920	IKK[beta]	0.179163	0.417937	0.5971	0.594462	-0.320582	-0.315133	0.0121862	3.2		O75116	ROCK2	0.257722	0.105624	0.363346	0.338699	-0.0724944	-0.0646499	0.0194869	4.6
P06239	P06240	Lck	Lck	1.95758	0.846759	2.80434	0.819783							P23443	p70S6K	0.0531299	0.525423	0.578553	0.592847	-0.313995	-0.328837	0.0347114	18.6667		Q15418	RSK3	0.287855	0.0229013	0.310756	0.309365	0.0592047	0.0592047	0	10
P42685	Q922K9	FRK	Frk	2.03598	0.789507	2.82549	0.775888							O43293	DAPK3	0.148742	0.429457	0.578199	0.578199	-0.311321	-0.311321	NA	3		P17252	PKC[alpha]	0.238957	0.0223761	0.261333	0.307541	-0.0279178	-0.032397	0.0108816	27.2222
P06241	P39688	Fyn	Fyn	1.46133	0.793192	2.25452	0.848191							Q9UHD2	TBK1	0.297739	0.282426	0.580165	0.563392	-0.409055	-0.419525	0.040153	3.88889		Q13535	ATR	0.268848	0.0373991	0.306247	0.278684	-0.0605155	-0.0561938	0.012965	7.88889
Q08345	Q03146	DDR1	Ddr1	1.00041	1.12762	2.12804	0.971688							P41743	PKC[iota]	0.0177909	0.577267	0.595058	0.554583	-0.23152	-0.251003	0.0494943	16.1111		P11802	CDK4	0.180296	0.0728316	0.253127	0.261178	-0.0569099	-0.0585388	0.00488662	4.22222
P07948	P25911	Lyn	Lyn	1.30849	0.723056	2.03155	0.823408							Q15759	p38[beta]	0.116059	0.342395	0.458454	0.530414	-0.247592	-0.296412	0.11179	5.2		Q00535	CDK5	0.183196	0.0776557	0.260852	0.261178	-0.0585388	-0.0585388	0	4
P12931	P05480	Src	Src	1.15902	0.685727	1.84475	0.728881							Q00537	PCTAIRE2	0.0872467	0.417937	0.505183	0.505183	-0.201582	-0.201582	NA	3		Q00534	CDK6	0.16817	0.0712565	0.239426	0.258817	-0.0495757	-0.0585388	0.0268891	3.88889
O75676	Q9Z2B9	MSK2	Rps6ka4	1.49121	0.590078	2.08129	-0.421422							Q9UPZ9	ICK	0.170241	0.324222	0.494462	0.491713	-0.312666	-0.312666	0	3		O43930	PRKY	0.281552	0.0549288	0.336481	0.243315	0.0238137	0.0217883	0.0742018	10.7778
O43293	O54784	DAPK3	Dapk3	1.37675	0.598599	1.97535	-0.411663							Q9BWU1	CDK11	0.377906	0.093665	0.471571	0.478768	-0.461976	-0.461976	0	3		P11309	Pim1	0.152323	0.0197486	0.172072	0.237309	-0.00681262	-0.0108543	0.00640087	57.3333
														P04049	RAF1	0.172415	0.494954	0.667368	0.477994	-0.351074	-0.342278	0.0119031	6.33333		O14757	CHK1	0.177978	0.0477039	0.225682	0.229443	-0.0420735	-0.0433023	0.0184094	7
														O95819	HGK/ZC1	0.21004	0.443272	0.653313	0.43826	-0.355687	-0.311066	0.0925903	4.71429		P05129	PKC[gamma]	0.188527	0.0276371	0.216164	0.219049	-0.0226825	-0.0385011	0.03079	13.5556
														P50750	CDK9	0.192263	0.244749	0.437012	0.436832	-0.363616	-0.362006	0.00241469	6.66667		Q9P1W9	Pim2	0.176286	0.0230268	0.199313	0.20525	-0.0157056	-0.0177079	0.00909868	37.1111
														Q96Q40	PFTAIRE2	0.0231522	0.335786	0.358939	0.414666	-0.126197	-0.13819	0.0506225	5.88889		P16066	ANP[alpha]	0.171134	0.0198958	0.19103	0.186179	0.0260163	0.0249605	0.00729918	21.8889
														Q13464	ROCK1	0.0773083	0.329754	0.407062	0.407548	-0.230123	-0.236636	0.0271703	4.71429		Q9HBY8	SGK2	0.184702	0.0224094	0.207111	0.177278	-0.0324764	-0.0329151	0.0141931	14.5556
														P45984	JNK2	0.0189907	0.353474	0.372465	0.362206	-0.254963	-0.254338	0.0201746	17.2222		O76039	CDKL5	0.10629	0.0478119	0.154102	0.16593	0.0353569	0.0345456	0.0274262	4.71429
														Q16539	MAPK14	0.0227207	0.339296	0.362017	0.362206	-0.21646	-0.217177	0.0240946	11.6667		P41743	PKC[iota]	0.119318	0.0300806	0.149399	0.151126	-0.0224722	-0.0212399	0.017616	13.3333
														P28482	ERK2	0.127444	0.251812	0.379256	0.339059	-0.360142	-0.343257	0.0485811	17		Q13464	ROCK1	0.15245	0.0537595	0.206209	0.125794	0.037149	0.0292536	0.0465659	4.71429
														Q13164	ERK5	0.0864983	0.251812	0.33831	0.33694	-0.300901	-0.298578	0.0259571	11		P50750	CDK9	0.128431	0.0506167	0.179048	0.124753	-0.0365779	-0.0234407	0.0197059	5.66667
														Q96L96	AlphaK1	0.149365	0.179142	0.328507	0.328507	-0.301988	-0.301988	0	3		P31751	Akt2/PKB[beta]	0.119157	0.0232968	0.142454	0.113735	0.0169942	0.0153598	0.0157874	25.6667
														P27361	ERK1	0.0849748	0.251812	0.336787	0.315298	-0.3451	-0.345867	0.0229447	17.7778		P48729	CK1[alpha]	0.116047	0.0325833	0.148631	0.106358	-0.0238319	-0.0196889	0.0235154	9
														P24941	CDK2	0.0355618	0.251812	0.287374	0.280536	-0.2675	-0.279293	0.0253566	15.5556		P49137	MAPKAPK2	0.134431	0.0320655	0.166497	0.101709	0.00895148	-0.00220535	0.0247239	26.4444
														O15111	IKK[alpha]	0.184057	0.090444	0.274501	0.280211	-0.316352	-0.316352	0	3		Q9UHD2	TBK1	0.0498609	0.03396	0.0838209	0.101327	-0.0189188	-0.0239078	0.00683156	3.6
														O76039	CDKL5	0.117023	0.210336	0.327359	0.272851	-0.277517	-0.250627	0.0387798	5.25		P49841	GSK3[beta]	0.0776166	0.0128321	0.0904487	0.091022	-0.0307966	-0.0307966	0	3
														P53778	p38[gamma]	0.0828679	0.234516	0.317384	0.266835	-0.263982	-0.260209	0.0652093	8.88889		Q9BWU1	CDK11	0.0531805	0.0235229	0.0767034	0.0740735	0.0221286	0.0221286	0	3
														P53779	JNK3	0.00887913	0.251812	0.260691	0.261473	-0.256124	-0.261859	0.00905909	21.8889		Q15349	RSK1/p90RSK	0.0414119	0	0.0414119	0.0428718	0.0131968	0.0131968	0	6
														P45983	JNK1	0.00828724	0.251812	0.260099	0.2597	-0.258412	-0.261859	0.00725889	22.4444		O60285	NuaK1	0.0228719	0.010379	0.0332509	0.0365711	-0.00873266	-0.00873266	0	3
														Q8TD08	ERK7	0.0746879	0.154902	0.22959	0.22959	-0.173059	-0.173059	NA	3		Q13131	AMPK[alpha]1	0.102516	0.0209307	0.123447	0.033389	0.0181916	0.00723424	0.0293623	10.7778
														P68400	CK2[alpha]1	0.0965901	0.152018	0.248608	0.21692	-0.21634	-0.185336	0.0930119	3.88889		Q05655	PKC[delta]	0.0895572	0.00278089	0.0923381	0.0305841	-0.00722122	0.0049707	0.0196297	20.7778
														Q8IWB6	SgK307	0.040088	0.201504	0.241592	0.204381	0.127073	0.128136	0.0703172	4.44444		P31749	Akt1/PKB[alpha]	0.0353447	0.00333842	0.0386831	0.0282511	0.00123986	0.00138505	0.00603931	27.6667
														Q9Y6S9	RSKL2	0.063062	0.130578	0.19364	0.195113	-0.169133	-0.169133	0.0295817	3.5		P41279	COT	0.0267962	0	0.0267962	0.0277972	-0.00933684	-0.00933684	0	4
														Q00535	CDK5	0.0749388	0.103474	0.178413	0.176103	-0.275558	-0.275558	0	8		Q15139	PKD1	0.014642	0	0.014642	0.0141246	-0.00433876	-0.00433876	0	6
														O15264	p38[delta]	0.00154862	0.190264	0.191812	0.175666	-0.139037	-0.159703	0.0437366	15.4444		P05771	PKC[beta]	0.0122446	0	0.0122446	0.0105502	0.00384771	0.00384771	0	9
														P06493	CDC2/CDK1	0.0171544	0.137104	0.154259	0.127583	-0.238807	-0.244081	0.024614	15		Q9UIK4	DAPK2	0.000696615	0	0.000696615	0	-0.000152418	-0.000152418	0	3
														O14757	CHK1	0.0261744	0.112836	0.13901	0.0690001	-0.204249	-0.209003	0.0291928	10
														Q16512	PKN1/PRK1	0.0433481	0.216573	0.259921	0.0560388	-0.0845294	0.059879	0.172479	5.88889
														P10398	ARAF	0.017346	0	0.017346	0.015923	-0.0541033	-0.0541033	0	3
														P15056	BRAF	0.0210153	0.027125	0.0481403	0.015923	-0.066513	-0.0541033	0.0372292	3.11111

## Sheet: Figure 5
Raw Data for Figure 5a									Raw Data PamGene
group	mean affected body surface area								Kinase Uniprot ID	Kinase Name	Mean Specificity Score	Mean Significance Score	Mean Final Score	Median Final score	Mean Kinase Statistic	Median Kinase Statistic	SD Kinase Statitistic	Mean peptide set size
	Day 0	Day 4	Day 8	Day 12					P11362	FGFR1	2.15615	0.408935	2.56509	2.50585	-0.562432	-0.554325	0.0160914	12.1111
									P22455	FGFR4	1.8502	0.348025	2.19822	2.22012	-0.539077	-0.531164	0.0227923	15.5556
solvent	0	1.6	7.3	20.8					P06239	Lck	1.80167	0.299296	2.10097	2.04402	-0.507127	-0.50862	0.00345585	27.3333
	0	0.5	11	20.3					P21802	FGFR2	1.80329	0.408935	2.21222	1.93181	-0.557085	-0.563572	0.0111677	8.55556
	0	0.6	11.4	22.8					P22607	FGFR3	1.64358	0.408935	2.05251	1.76548	-0.557041	-0.563572	0.0111366	7.44444
	0	0.6	13.7	18.8					P07333	FmS/CSFR	1.23268	0.360207	1.59288	1.67654	-0.542114	-0.553628	0.0227285	7.88889
	0	1.1	6.4	7.8					P42679	CTK	1.06288	0.28049	1.34337	1.4542	-0.484125	-0.483189	0.0161337	27.3333
	0	1.7	6.2	9.1					P30530	Axl	1.14154	0.266385	1.40792	1.4072	-0.465628	-0.465867	0.0229684	50.8889
	0	2.1	8.4	9.3					P06241	Fyn	1.0459	0.299296	1.3452	1.3648	-0.503851	-0.499183	0.0136525	14.4444
	0	0.5	5.1	5.9					P09769	Fgr	0.799812	0.298231	1.09804	1.33705	-0.513421	-0.547182	0.054131	7.88889
	0	0	1	4.4					Q04912	Ron	0.852935	0.299296	1.15223	1.17872	-0.520511	-0.523945	0.0120773	6.66667
	0	0.1	3.1	4.9					O60674	JAK2	0.852475	0.299296	1.15177	1.16576	-0.492874	-0.494526	0.00798467	14.8889
	0	0	0.5	1.6					P16591	Fer	0.827664	0.329219	1.15688	1.15852	-0.497657	-0.501403	0.0147897	11.5556
	0	0	0.4	0.9					P12931	Src	0.986306	0.21467	1.20098	1.12831	-0.469157	-0.469265	0.00442409	38.4444
	0	0	0.6	1.1					P54756	EphA5	0.977582	0.408935	1.38652	1.10639	-0.54598	-0.52994	0.0320796	3.25
	0	0	0.8	4.8					Q05397	FAK1	0.67761	0.231123	0.908733	0.849182	-0.457663	-0.457298	0.0321074	35.4444
	0	0	1.7	3.9					P07948	Lyn	0.750175	0.179406	0.929582	0.778283	-0.476155	-0.473962	0.00652707	19.6667
	0	6.3	12.7	17.6					Q16620	TRKB	0.527563	0.299296	0.826859	0.755228	-0.459869	-0.457692	0.0108233	18.3333
	0	0.3	2.4	6.2					P35968	KDR	0.504907	0.167651	0.672558	0.739576	-0.461564	-0.472016	0.0230375	14.8889
									P51451	BLK	0.573906	0.179406	0.753313	0.739576	-0.461402	-0.464981	0.0199958	20.7778
Methylprednisolone	0	0.3	5.6	13.4					Q16288	TRKC	0.402438	0.290852	0.69329	0.714965	-0.449492	-0.448347	0.0133756	15.5556
	0	3	dead	dead					P16234	PDGFR[alpha]	0.386551	0.299296	0.685847	0.688636	-0.473171	-0.473171	0	5
	0	0.4	8.7	14.2					P08581	Met	0.50627	0.179406	0.685676	0.678112	-0.447717	-0.444757	0.0131666	28.8889
	0	0.5	9.4	19.8					P42685	FRK	0.720041	0.200562	0.920603	0.674074	-0.454428	-0.441239	0.023269	46.5556
	0	0.6	3.5	9.4					Q12866	Mer	0.494072	0.221721	0.715793	0.668128	-0.444838	-0.440826	0.0104748	43.5556
	0	0.6	4.8	11.8					Q15303	HER4	0.471232	0.207615	0.678847	0.665667	-0.452025	-0.452858	0.0237342	25
	0	1.9	7.6	17.5					P41240	CSK	0.497807	0.151195	0.649003	0.654266	-0.446931	-0.45633	0.0204197	34.6667
	0	1.8	10	15.9					P09619	PDGFR[beta]	0.395171	0.254632	0.649803	0.621384	-0.448819	-0.455839	0.0185289	11.7778
	0	0.1	0.9	3.1					P42681	TXK	0.414247	0.151195	0.565442	0.576007	-0.440472	-0.441489	0.0115219	27.3333
	0	0	0	0.3					P43403	ZAP70	0.420209	0.151195	0.571404	0.569132	-0.435227	-0.435693	0.00744679	55.4444
	0	0	0.3	0.8					Q13882	Brk	0.349756	0.172354	0.522109	0.561458	-0.431434	-0.434018	0.00702817	55
	0	0.7	4.3	7.4					P43405	Syk	0.475225	0.151195	0.626421	0.551312	-0.436677	-0.434322	0.00755927	64.6667
	0	0	0.5	3.9					P54764	EphA4	0.641663	0.30101	0.942673	0.550028	-0.512532	-0.463467	0.0581839	3.55556
	0	0	0.7	0.9					Q06418	Tyro3/Sky	0.390091	0.151195	0.541286	0.546969	-0.436088	-0.43912	0.00892921	39.2222
									P07947	Yes	0.364013	0.165301	0.529314	0.544814	-0.436366	-0.439898	0.0214521	24
3 mg/Kg BW	0	0.6	2.2	16.4					Q08345	DDR1	0.373491	0.151195	0.524687	0.530019	-0.484838	-0.484838	0	3
	0	0.5	10.2	21.9					P04626	HER2	0.372383	0.174704	0.547086	0.523829	-0.439127	-0.440404	0.0111906	26.8889
	0	0.4	13.2	16.5					Q9H3Y6	Srm	0.369268	0.151195	0.520464	0.521786	-0.436881	-0.437431	0.00214592	36.2222
	0	0.7	8.1	16.2					P36888	FLT3	0.371626	0.172353	0.543978	0.517727	-0.45336	-0.455194	0.0291924	10.5714
	0	1	8.1						P42680	TEC	0.384388	0.158248	0.542636	0.507743	-0.43929	-0.439314	0.00878802	32.2222
	0	1.3	8.9	15.2					P42684	Arg	0.342344	0.151195	0.493539	0.486553	-0.433913	-0.433414	0.0139979	43.5556
	0	0.7	3	9.2					P00519	Abl	0.322146	0.151195	0.473341	0.468148	-0.43041	-0.432188	0.00962782	45.7778
	0	0.7	7.5	13.7					P21709	EphA1	0.240996	0.201975	0.442971	0.448257	-0.438369	-0.433594	0.0162458	4.6
	0	0	1.5	2.5					P07949	Ret	0.276563	0.151195	0.427758	0.440232	-0.423075	-0.434572	0.0297133	15.6667
	0	0	0.8	2.4					P06213	InSR	0.292363	0.165301	0.457663	0.393799	-0.427199	-0.428483	0.0218899	22.2222
	0	0	1.6	4.5					P29320	EphA3	0.227701	0.151195	0.378896	0.378896	-0.441311	-0.441311	0	3
	0	0	0.2	2.9					P17948	FLT1	0.172992	0.191253	0.364245	0.375726	-0.404644	-0.40594	0.0184455	14.7778
	0	0	1	1.8					P29317	EphA2	0.19916	0.151195	0.350355	0.363027	-0.415441	-0.425327	0.0210539	4.88889
	0		1.2	6.4					P08631	HCK	0.241428	0.151195	0.392623	0.345015	-0.404323	-0.41812	0.0424067	24.6667
	0	0.1	2.1	4					P29322	EphA8	0.18104	0.151195	0.332236	0.342309	-0.407044	-0.416912	0.0170918	3.66667
	0	0.8	4.7	8.3					Q9UM73	ALK	0.178575	0.159207	0.337782	0.336948	-0.414229	-0.41927	0.0193318	39.7778
	0	0	2	5.9					P08069	IGF1R	0.275092	0.158248	0.43334	0.332969	-0.429087	-0.412097	0.0362336	15.1111
									P07332	Fes	0.145049	0.151195	0.296245	0.293863	-0.39461	-0.402025	0.0142562	11.3333
1 mg/Kg BW	0	1.9	10.6	17.3					P10721	Kit	0.156577	0.151195	0.307772	0.272674	-0.402718	-0.396018	0.020689	12.7778
	0	0.3	4	12.2					H0Y8A4	RYK	0.133988	0.144208	0.278196	0.268102	-0.373764	-0.381471	0.0386642	7.11111
	0	0.7	9.1	16.8					Q13308	CCK4/PTK7	0.0516221	0.211832	0.263454	0.267349	-0.270666	-0.270666	0	3
	0	0.9	7.5	21.5					P29376	LTK	0.0982595	0.141449	0.239708	0.255773	-0.359413	-0.370764	0.0719006	15.5556
	0	0.5	8.5	14.1					P00533	EGFR	0.111104	0.151195	0.2623	0.254669	-0.402684	-0.406794	0.012896	40.1111
	0	0.7	5.9	11.5					Q14289	FAK2	0.173594	0.184107	0.3577	0.248105	-0.406564	-0.398356	0.0293846	28.7778
	0	0.7	8.7	13					P35916	FLT4	0.0992894	0.151195	0.250485	0.24486	-0.372471	-0.372842	0.0224434	11.2222
	0	0.9	8	12.2					P21860	HER3	0.113139	0.151195	0.264334	0.24271	-0.402977	-0.405861	0.0144097	40.1111
	0	1.3	6.3	12.9					Q08881	ITK	0.0891369	0.151195	0.240332	0.222799	-0.387141	-0.38616	0.0212467	29.2222
	0	0	0.6	2					P51813	Etk/BMX	0.112537	0.151195	0.263732	0.219737	-0.393192	-0.387079	0.0226829	25.1111
	0	0.2	0.5	1.8					P23458	JAK1~b	0.0581982	0.151195	0.209394	0.208692	-0.288698	-0.310402	0.0434088	4.5
	0	0	1.2	5.3					Q06187	BTK	0.0502643	0.151195	0.20146	0.201805	-0.360276	-0.365005	0.0100802	18.7778
	0	0	0.4	1.1					P14616	IRR	0.0302833	0.0662324	0.0965157	0.125467	-0.21055	-0.257164	0.0932276	4.5
	0	0.2	2.3	6.2					P04629	TRKA	0.0019366	0.0676902	0.0696268	0.0455722	-0.219914	-0.222321	0.0407442	13.8889
	0	0	0.2	0.7					Q92772	CDKL2	1.89088	0.958607	2.84948	2.84595	-2.93936	-3.03267	0.228559	3.33333
	0	0	0.2	0.9					Q13237	PKG2	1.9873	0.958607	2.94591	2.81248	-1.5858	-1.58398	0.0417355	35.3333
	0	0	0.4	3.4					Q9BWU1	CDK11	1.61608	0.958607	2.57468	2.54363	-2.86695	-2.86695	0	3
									Q00534	CDK6	1.54238	0.958607	2.50099	2.48149	-2.55246	-2.51315	0.117934	3.88889
0.3 mg/Kg BW	0	0.3	5.7	11.4					P11802	CDK4	1.4393	0.958607	2.39791	2.42713	-2.24803	-2.27719	0.0874701	5.11111
	0	0.3	3.5	15.8					Q9UBS0	p70S6K[beta]	1.23818	0.958607	2.19679	2.33536	-1.57314	-1.57711	0.0615249	24
	0	0.8	7.3	12.8					Q13976	PKG1	1.43361	0.958607	2.39222	2.31515	-1.52131	-1.52847	0.0610984	38.2222
	0	0.6	7.9	13.3					Q86V86	Pim3	1.37193	0.958607	2.33054	2.31515	-1.4356	-1.44785	0.0218007	58.1111
	0	1.8	4.8	8.8					Q00526	CDK3	1.13766	0.958607	2.09627	2.08938	-1.75622	-1.75142	0.112556	11.2222
	0	1.3	3.8	6.6					P68400	CK2[alpha]1	1.04773	0.958607	2.00634	1.97634	-1.93071	-1.88161	0.147303	3.88889
	0	0.9	10.7	16					Q00535	CDK5	0.985087	0.958607	1.94369	1.95861	-1.75192	-1.75192	0	8
	0	0.6	10	12.7					Q16644	MAPKAPK3	0.829205	0.958607	1.78781	1.95861	-1.43773	-1.46695	0.0549127	33.6667
	0	0	0.7	1.4					P28482	ERK2	0.71133	0.93431	1.64564	1.84466	-1.47597	-1.58533	0.173579	17
	0	0.1	3.3	5.8					P50750	CDK9	0.842115	0.958607	1.80072	1.75449	-1.69959	-1.62966	0.104893	6.66667
	0	0	0.8	1.4					Q9P1W9	Pim2	0.778339	0.958607	1.73695	1.75449	-1.41882	-1.42721	0.0430658	40.1111
	0	0	0.3	1.2					O15111	IKK[alpha]	0.762936	0.958607	1.72154	1.74376	-1.71258	-1.71258	0	3
	0	0	0.9	1					P11309	Pim1	0.7655	0.958607	1.72411	1.7385	-1.37797	-1.36895	0.0156359	61.4444
	0	0	2.1	5					O60285	NuaK1	0.662367	0.958607	1.62097	1.61225	-1.62603	-1.59796	0.0627647	3.8
	0	0	1.7	5.3					P51817	PRKX	0.612904	0.958607	1.57151	1.58203	-1.40096	-1.40835	0.0327939	31
	0	0	2.7	6.1					O43293	DAPK3	0.58838	0.958607	1.54699	1.54699	-1.55743	-1.55743	NA	3
	0	0.02	2.1	10.3					P49137	MAPKAPK2	0.60326	0.958607	1.56187	1.54363	-1.4201	-1.41123	0.0476712	28.4444
									Q13535	ATR	0.56014	0.958607	1.51875	1.52404	-1.46913	-1.46015	0.0269484	8.88889
NRIgG	0	0	0	0					P17252	PKC[alpha]	0.498158	0.958607	1.45677	1.52086	-1.37696	-1.38937	0.0306096	28.2222
	0	0.6	0.1	0					P49674	CK1[epsilon]	0.550261	0.958607	1.50887	1.52086	-1.52339	-1.52243	0.00254003	3.14286
	0	0	0	0					P45984	JNK2	0.541717	0.958607	1.50032	1.50836	-1.4244	-1.42572	0.00757296	17.2222
	0	0	0.4	0					P48730	CK1[delta]	0.548281	0.958607	1.50689	1.50689	-1.55495	-1.55495	0	3
	0	0	0	0					P24941	CDK2	0.527728	0.958607	1.48634	1.50224	-1.43201	-1.42419	0.0332295	15.5556
									Q16566	CaMK4	0.499077	0.958607	1.45768	1.49921	-1.41746	-1.44691	0.048856	12.3333
Raw Data for Figure 5b									P17612	PKA[alpha]	0.542897	0.958607	1.5015	1.48149	-1.36919	-1.36422	0.0261923	49
mean fluorescence									Q15139	PKD1	0.508421	0.958607	1.46703	1.45892	-1.45991	-1.45991	0	6
Solvent	MP	3 mg/kg Parsaclisib	1 mg/kg Parsaclisib	0.3 mg/kg Parsaclisib	NR IgG				Q15759	p38[beta]	0.404307	0.958607	1.36291	1.44539	-1.377	-1.47818	0.174562	5.2
									P31749	Akt1/PKB[alpha]	0.372011	0.958607	1.33062	1.40716	-1.33654	-1.35855	0.0668144	28.1111
0.6	1.25	2.95	0.53	0	0.13				O75676	MSK2	0.440921	0.958607	1.39953	1.39751	-1.41814	-1.41814	0	3
0.23	0		1.13	0.65	0.13				P53779	JNK3	0.374348	0.958607	1.33296	1.35008	-1.34591	-1.33511	0.0173456	21.8889
1.04	2.3	0.1	0.13	0.23					P45983	JNK1	0.369712	0.958607	1.32832	1.31319	-1.34149	-1.33511	0.0137191	22.4444
0.38	0.23	0.95	1.23	0.1					P41279	COT	0.322029	0.958607	1.28064	1.27918	-1.3168	-1.3168	0	5
1.5	2.58	0.95	2.68	0.15					O14920	IKK[beta]	0.331918	0.958607	1.29052	1.27376	-1.3333	-1.30851	0.0554477	3.2
2.18	2.7	2.93	0	0.93					Q16539	MAPK14	0.359385	0.93431	1.29369	1.27376	-1.27401	-1.31998	0.244946	11.6667
2.13	1.45	0.85	0.13	1.73					O15264	p38[delta]	0.217953	0.861417	1.07937	1.24934	-1.19842	-1.29585	0.154776	15.4444
2.98			1.18	1.35					Q13164	ERK5	0.375608	0.958607	1.33422	1.24428	-1.29693	-1.28149	0.205706	11
									O75582	MSK1	0.280779	0.958607	1.23939	1.2426	-1.26926	-1.26926	0	8
Raw Data for Figure 5c									P27361	ERK1	0.503787	0.958607	1.46239	1.22461	-1.37509	-1.2877	0.135033	17.7778
Infiltration index									P15056	BRAF	0.264862	0.958607	1.22347	1.22141	-1.25254	-1.24406	0.0254372	3.11111
Solvent	MP	3 mg/kg Parsaclisib	1 mg/kg Parsaclisib	0.3 mg/kg Parsaclisib	NR IgG				P10398	ARAF	0.257278	0.958607	1.21588	1.21824	-1.24406	-1.24406	0	3
									Q13131	AMPK[alpha]1	0.257578	0.958607	1.21619	1.21353	-1.25712	-1.26644	0.0178901	10.7778
0.2	1	1.6	0.8	1	0.6				O95819	HGK/ZC1	0.288293	0.958607	1.2469	1.21042	-1.26984	-1.22577	0.096225	4.71429
0.4	1.67	2	1.6	1.4	0.4				Q13153	PAK1	0.245969	0.958607	1.20458	1.20426	-1.23844	-1.23844	0	6
2.8	0.83	3	0.6	0.6					P50613	CDK7	0.227214	0.958607	1.18582	1.18191	-1.2509	-1.25417	0.0342197	12
0.8	0.6	0.4	0.8	0.4					Q15131	CDK10	0.199889	0.958607	1.1585	1.17186	-1.17628	-1.19712	0.0725382	6.11111
0.25	2.6	2.4	1.4	2.2					Q15349	RSK1/p90RSK	0.211245	0.958607	1.16985	1.17186	-1.20267	-1.20267	0	6
2	2.5	0.83	1.2	3					P53778	p38[gamma]	0.221003	0.928332	1.14934	1.16482	-1.18996	-1.18018	0.124073	8.88889
2.6	3	2.2	2	3					Q96GD4	AurB/Aur1	0.168967	0.859239	1.02821	1.15652	-1.05875	-1.15613	0.232165	4.11111
3			2.2	3					Q96Q40	PFTAIRE2	0.214636	0.958607	1.17324	1.15652	-1.1886	-1.18272	0.0814288	5.88889
									O43930	PRKY	0.256375	0.958607	1.21498	1.14972	-1.23994	-1.21818	0.0952836	10.5556
Raw Data for Figure 5 d									P31751	Akt2/PKB[beta]	0.235572	0.958607	1.19418	1.13253	-1.26918	-1.23907	0.0601442	25.8889
Kinase Uniprot ID (human)	Kinase Uniprot ID (mouse)	Kinase Name	Mouse gene name	Mean Specificity Score	Mean Significance Score	Mean Final Score	Mean Kinase Statistic		Q13464	ROCK1	0.233045	0.958607	1.19165	1.12866	-1.18178	-1.13641	0.174212	4.71429
Q92772	Q9QUK0	CDKL2	Cdkl2	1.89088	0.958607	2.84948	2.93936		Q15418	RSK3	0.169785	0.958607	1.12839	1.12482	-1.18239	-1.18239	0	10
Q13237	Q61410	PKG2	Prkg2	1.9873	0.958607	2.94591	1.5858		P51812	RSK2	0.147629	0.958607	1.10624	1.10735	-1.12641	-1.12641	0	8
Q9BWU1	Q8BWD8	CDK11	Cdk19	1.61608	0.958607	2.57468	2.86695		Q96S38	RSKL1	0.144018	0.958607	1.10263	1.10128	-1.05887	-1.05887	0	3
Q00534	Q64261	CDK6	Cdk6	1.54238	0.958607	2.50099	2.55246		P04049	RAF1	0.156365	0.958607	1.11497	1.09887	-1.13549	-1.15593	0.0494587	6.33333
P11802	P30285	CDK4	Cdk4	1.4393	0.958607	2.39791	2.24803		Q8NI60	ADCK3	0.136836	0.910012	1.04685	1.0941	-1.06973	-1.13628	0.176882	9.55556
Q9UBS0	Q9Z1M4	p70S6K[beta]	Rps6kb2	1.23818	0.958607	2.19679	1.57314		P06493	CDC2/CDK1	0.135153	0.958607	1.09376	1.08355	-1.16153	-1.1458	0.0431633	15
Q13976	P0C605	PKG1	Prkg1	1.43361	0.958607	2.39222	1.52131		P48729	CK1[alpha]	0.132045	0.958607	1.09065	1.08124	-1.13634	-1.10756	0.0510366	11.2222
Q86V86	P58750	Pim3	Pim3	1.37193	0.958607	2.33054	1.4356		O15075	DCAMKL1	0.235942	0.849268	1.08521	1.08084	-1.22576	-1.22576	0.0911571	4.5
Q00526	Q80YP0	CDK3	Cdk3	1.13766	0.958607	2.09627	1.75622		Q9UKE5	TNIK/ZC2	0.117808	0.958607	1.07642	1.07438	-0.991218	-0.991218	0	3
P68400	Q60737	CK2[alpha]1	Csnk2a1	1.04773	0.958607	2.00634	1.93071		P16066	ANP[alpha]	0.0965381	0.958607	1.05515	1.06763	-1.157	-1.16861	0.0226275	22.8889
									O00141	SGK1	0.109209	0.958607	1.06782	1.0654	-0.980635	-0.980635	0	3
									O14965	AurA/Aur2	0.0877351	0.958607	1.04634	1.04479	-0.955698	-0.939343	0.0490654	5.11111
									O96017	CHK2	0.0782385	0.958607	1.03685	1.04163	-1.12557	-1.13398	0.0372439	20.1111
									Q05655	PKC[delta]	0.0804593	0.958607	1.03907	1.0333	-1.13051	-1.11937	0.0172283	20.7778
									P05129	PKC[gamma]	0.0604619	0.885714	0.946176	1.01216	-1.03692	-1.04488	0.0514815	13.6667
									Q9UHD2	TBK1	0.301429	0.837119	1.13855	1.01076	-1.27334	-1.24132	0.0990636	3.88889
									P42345	mTOR/FRAP	0.0386921	0.958607	0.997299	0.996712	-0.75073	-0.743369	0.0443806	4.88889
									P24723	PKC[eta]	0.0342271	0.885714	0.919942	0.994819	-0.949105	-1.01747	0.108719	13.3333
									Q02156	PKC[epsilon]	0.047782	0.910012	0.957794	0.992935	-1.04881	-1.06617	0.0509945	18.2222
									Q9UQM7	CaMK2[alpha]	0.0305045	0.958607	0.989112	0.990124	-0.549202	-0.549202	0	3
									Q04759	PKC[theta]	0.0228636	0.93431	0.957173	0.97997	-1.01276	-1.01409	0.0221403	20.3333
									P23443	p70S6K	0.0272541	0.958607	0.985861	0.977242	-0.977235	-0.983354	0.0800258	18.6667
									Q9HBY8	SGK2	0.00614555	0.766733	0.772879	0.958607	-0.752777	-0.825928	0.258258	15.8889
									Q8TD08	ERK7	0.181774	0.739929	0.921703	0.921703	-1.07527	-1.07527	NA	3
									Q8IWB6	SgK307	0.144775	0.837119	0.981894	0.909982	-1.07492	-1.0728	0.0674321	4.44444
									Q9UPZ9	ICK	0.12653	0.739929	0.866458	0.866027	-0.987153	-0.987153	0	3
									O76039	CDKL5	0.114381	0.714265	0.828645	0.852324	-1.00825	-1.00711	0.10643	5.25
									Q9UIK4	DAPK2	0.100933	0.671491	0.772424	0.842302	-0.959086	-1.01864	0.0706972	4.22222
									P49841	GSK3[beta]	0.103704	0.739929	0.843633	0.840108	-1.0126	-1.01639	0.011375	4.88889
									Q96L96	AlphaK1	0.0856726	0.739929	0.825601	0.825601	-0.852064	-0.852064	0	3
									Q14164	IKK[epsilon]	0.120325	0.788524	0.908848	0.819805	-1.04408	-0.978647	0.107239	6.66667
									P49840	GSK3[alpha]	0.0816242	0.694304	0.775928	0.818763	-0.914567	-0.931004	0.0326148	3.77778
									Q16512	PKN1/PRK1	0.0706812	0.739929	0.81061	0.817722	-0.94294	-0.960772	0.041521	5.88889
									P41743	PKC[iota]	0.0424462	0.837119	0.879565	0.806441	-0.994535	-1.03818	0.104726	16.1111
									P05771	PKC[beta]	0.0469699	0.739929	0.786898	0.787621	-0.957444	-0.957444	0	10
									O14757	CHK1	0.0167505	0.764226	0.780977	0.755852	-0.81401	-0.81516	0.0674772	10
									Q05513	PKC[zeta]	0.0187284	0.739929	0.758657	0.754951	-0.803015	-0.766542	0.072401	9.55556
									Q00532	CDKL1	0.0170113	0.795123	0.812134	0.706584	-0.630424	-0.690273	0.12339	5.8
									Q9Y6S9	RSKL2	0.039029	0.566774	0.605803	0.602545	-0.61844	-0.61844	0.147687	3.5
									O75116	ROCK2	0.0405101	0.533299	0.57381	0.510379	-0.693703	-0.710901	0.111732	4.2
									Q00537	PCTAIRE2	0.0381045	0.393619	0.431723	0.431723	-0.582658	-0.582658	NA	3

## Sheet: Supplement
Raw data for supplement Table 1 (aEBA)													Raw data for supplement Table 2 (aEBA)										Raw Data for Supplement Figure 1a					Raw Data for Supplement Figure 1b
group	IL-1b (A3)	IL-4 (A4)	IL-1a (A5)	IFN-y (A6)	TNF-a (A7)	CXCL1 (A8)	IL-10 (B2)	IL-13 (B3)	IL-17A (B4)	GM-CSF (B9)			group	Cxcl1	IL17a	TNF	Ly6g	Csf2	CD3e	IL10	Itgam		3 mg/kg Parsaclisib	Solvent	MP	Titermax		3 mg/kg Parsaclisib	Solvent	MP	Titermax
3 mg/kg Parsaclisib	0	87.56	65.78	224.09	0	613.95	0	0	49.1	0			3 mg/kg Parsaclisib	0.000550694	2.33992e-10	0.000857811	6.47261e-06	0.000105143	0.00275139	3.09135e-05	0.00400267		1.18023	1.98489	1.55297	0		3.541	4.135	2.87	1.607
	0	45.95	89.43	243.98	468.5	314.03	0	13.89	73.7	0				5.81957e-06	2.97836e-08	0.00410299	8.4168e-07	0.000301489	0.000450875	3.40969e-07	0.00579285		0.975644	1.02605	1.42692	0		4.6	3.508	4.135	2.736
	541.63	376.5*	224.5	285.66	494.67	1044.74	511.16	99.23	740.25*	125.93*				2.78479e-06	2.78479e-06	0.226838	2.78479e-06	0.0131729	2.78479e-06	2.78479e-06	3.87968		2.38223	1.51594	1.06465	0		6.207	4.643	2.643	3.326
	0	114.2	337.54	251.32	421.75	573.2	0	49.4	0	0				7.40732e-05	9.23366e-08	0.071611	3.93415e-06	0.00341423	2.46231e-05	2.05785e-07	0.214848		0.873481	2.1146	0.998946	0		3.891	7,983*	4.838	1.293
	0	48.16	96.5	285.83	315.68	552.59	0	11.97	0	0				0.000163964	1.15203e-09	0.000929773	2.74699e-06	0.000163771	0.00208915	4.51083e-06	0.000898361		0.92092	1.5447	1.5654	0		1.754	3.02	2.132	2.042
	0	0	35.8	135.99	0	879.86	0	0	0	0				3.84009e-05	7.17224e-10	0.000225561	1.71478e-05	4.71662e-05	0.000174218	2.54749e-07	0.00203851		1.6156	0.979533	1.53235	0		3.483	2.836	3.144	2.042
	193.12	0	127.67	301.73	331.62	388.82	491.35	0	19.95	0			Solvent	0.0420904	0.0420904	0.0420904	0.0420904	n.d	0.0420904	0.0420904	0.37866		1.11473	1.70547	1.68382	0		2.159	3.219	2.601	1.754
	457.38	57.22	456.98	161.17	257.61	759.16	131.93	115.77	121.77	0				4.06835e-06	2.67421e-08	0.00024721	2.67421e-08	6.35616e-05	2.75953e-05	2.67421e-08	0.000150658		1.65806	0.948352	1.95118			2.239	4.391	2.719
Solvent	372.45	0	121.52	66.59	456.21	380.75	347.93	84.28	90.78	0				0.000135772	1.90595e-09	0.00196724	1.90595e-09	0.000458259	0.00486543	1.90595e-09	0.00292026		1.08007	1.07621	2.48373			2.464	2.335	2.928
	364.03	0	140.69	195.01	401.34	777.5	396.57	148.18	253.34	55.64*			MP	0.000337507	1.60531e-10	0.000457157	1.16313e-06	0.000117314	0.00295509	8.69344e-06	0.00207967		0.792835	2.2855	1.74045			4.435	2.326	2.43
	0	0	43.43	66.25	400.82	436.51	0	35.56	0	0				1.45686e-07	6.29663e-07	0.048624	2.05467e-06	0.00380698	0.000115478	2.08033e-07	0.438279
	322.34	18.79	77.27	76.89	358.77	390.41	0	1.5	113.08	0				0.00017522	1.3208e-08	0.00449328	1.39322e-08	0.000220921	0.000175808	1.72424e-06	0.0126171
	275.57	11.95	198.06	166.11	234.68	646.71	0	30.45	0	0				0.000141276	5.19788e-09	0.0013096	8.44733e-06	3.5978e-05	0.000353773	4.01987e-06	0.011199
	0	35.98	90.9	15.63	0*	335.32	0	51.06	0	0			Titermax	4.30902e-08	#DIV/0!	0.00412213	4.30902e-08	0.00156963	0.0102464	4.30902e-08	0.00660415
	0	91.72*	647.95*	148.9	421.58	1563.95*	357.65	148.73	148.05	0				2.1417e-05	3.12331e-08	0.00768795	3.12331e-08	0.000145925	0.00368053	3.12331e-08	0.00231562
	0	0	204.65	335.85	391.75	588.91	0	27.86	7.2	0
	0	41.56	105.92	88.04	377.02	305.42	174.99	22.65	0	0			Raw data for supplement Table 4 (pMMP)										Raw Data for Supplement Figure 2a					Raw Data for Supplement Figure 2b
MP	0	2.37	43.09	98.22	0	375.64	0	25.35	0	0			group	Cxcl1	IL17a	TNF	Ly6g	Csf2	CD3e	IL10	Itgam		3 mg/kg Parsaclisib	Solvent	MP	NR-IgG		3 mg/kg Parsaclisib	Solvent	MP	NR-IgG
	277.48	117.73	102.75	38.45	287.12	794.72	466.24	294.12*	0	0			3 mg/kg Parsaclisib	0.000100387	4.3681e-10	9.16476e-05	4.3681e-10	2.70201e-05	3.16672e-05	1.64953e-06	0.00179746		0.043765	0.04559	0.05936	0.00165		0.352	0.524	0.312	0.629
	0	88.84	130.05	113.86	418.65	380.01	218.7	114.87	0	0				0.000637423	1.34487e-08	0.000747819	1.34487e-08	1.34487e-08	0.000140428	1.34487e-08	0.00353053		0.047295	0.0441	0.06392	0.001947		0.36	0.914	0.556	0.714
	0	0	150.68	95.96	471.02	334.42	405.43	59.47	0	0				1.72345e-05	1.09754e-08	0.000330361	1.09754e-08	1.09754e-08	1.01263e-05	1.09754e-08	0.000201925		0.05645	0.0847	0.048145	0.001807		0.484	0.917	0.983	1.135
	0	157.4	103.64	219.31	324.03	659.33	505.87	106.97	99.51	0				1.20938e-06	1.20938e-06	0.00071669	1.20938e-06	1.20938e-06	1.20938e-06	1.20938e-06	0.0177713		0.040075	0.049925	0.045255	0,05237*		0.926	1.078	0.992	4.156
	376.88	79.08	67.9	187.52	659.67	264.93	0	36.95	169.56	0				3.00759e-05	1.06855e-09	0.000241497	1.06855e-09	1.07746e-05	1.29329e-05	5.81151e-06	0.000462538		0.05503	0.05454	0.06124			1.432	1.27	1.048
	365.24	443.57*	184.2	123.35	499.3	671.58	277.39	55.62	785.98*	0				4.89066e-06	4.13676e-10	1.20982e-05	4.13676e-10	4.13676e-10	4.13676e-10	4.13676e-10	8.72921e-06		0.0341	0.058565	0.06994			1.95	1.51	1.07
	0	31.73	132.78	115.67	292.17	391.69	0	42.22	0	0			Solvent	0.00011628	4.41815e-08	0.0308112	2.25045e-06	0.000622787	5.03181e-05	4.4041e-07	0.0271465		0.04575	0.058685	0.05381			0.96	1.547	1.341
Titermax	315.57	76.98	90.69	79.14	267.67	973.22	240.29	101.33	124.75	83.47				1.65109e-05	1.02492e-07	0.0016794	1.02492e-07	5.42714e-05	1.84254e-05	1.02492e-07	0.00105942			0.03905	0.04072				2.019	1.465
	0	0	152.87	181.29	418.76	1172.93	68.97	59.02	0	0				4.52843e-05	6.7359e-09	0.000666113	6.7359e-09	0.000111756	4.22445e-05	3.74882e-06	0.000254488			0.041115	0.04759				2.216
	465.3	165.28	60.79	97.76	451.35	469.41	606.02	116.87	19.44	91.63				1.72259e-09	1.72259e-09	2.9833e-07	1.72259e-09	F	n.d	1.72259e-09	1.72259e-09			0.03501					2.378
	362.21	144.07	160.93	173.57	454.86	1314.72	0	49.05	0	0				4.06804e-05	2.74047e-08	0.0011035	2.74047e-08	n.d	n.d	7.06136e-06	0.000214381			0.0415					3.386
	444.6	0	137.54	60.06	306.76	418.9	0	21.82	0	0				1.35284e-09	1.35284e-09	5.77877e-05	1.35284e-09	1.35284e-09	1.10969e-05	1.35284e-09	3.05059e-05			0.04123					5,37*
	0	77.37	132.25	140.83	162.19	649.16	405.92	160.43	253.02	0			MP	1.586e-05	1.78139e-08	0.00024768	1.78139e-08	1.78139e-08	1.14597e-06	1.78139e-08	0.00100207
	0	52.13	67.19	71.09	0	585	620.48	39.2	0	80.53				4.81731e-05	4.81731e-05	0.00406975	4.81731e-05	4.81731e-05	4.81731e-05	4.81731e-05	4.81731e-05
														2.32642e-05	3.54467e-09	0.000666762	3.54467e-09	3.54467e-09	2.21041e-05	5.06738e-06	0.000475048
Raw data for supplement Table 3 (pMMP)													NR-IgG	5.57907e-05	5.57907e-05	#DIV/0!	5.57907e-05	5.57907e-05	5.57907e-05	5.57907e-05	5.57907e-05
group	IL-1b (A3)	IL-4 (A4)	IL-1a (A5)	IFN-y (A6)	TNF-a (A7)	CXCL1 (A8)	IL-10 (B2)	IL-13 (B3)	IL-17A (B4)	GM-CSF (B9)				9.42398e-06	2.80804e-09	4.33331e-05	2.80804e-09	1.45907e-05	9.47211e-05	2.80804e-09	2.31136e-05
3 mg/kg Parsaclisib	0	105.11	197.65	71.15	307.54	3686.46*	1377.39	235.82	0	0
	0	197.02	287.71	190.96	601.76	1677.61	0	101.67	0	0			Raw data for supplement Table 6 (pEBA)										Raw Data for Supplement Figure 3a					Raw Data for Supplement Figure 3b
	0	72.84	334.79	0	0	1398.85	0	185.38	0	0			group	Cxcl1	IL17a	TNF	Ly6g	Csf2	CD3e	IL10	Itgam		3 mg/kg Parsaclisib	Solvent	MP	NR-IgG		3 mg/kg Parsaclisib	Solvent	MP	NR-IgG
	0	45.84	449.83	0	0	1632.88	0	162.93	0	0			3 mg/kg Parsaclisib	1.40702e-06	0.000771675	0.000320356	1.40702e-06	1.40702e-06	1.40702e-06	1.40702e-06	1.40702e-06		0.009	0.01	0.01	0.001		3.125	4.627	3.363	3.125
	0	0	331.91	164.71	393.91	1057.35	1681.86	217.86	0	0				1.05096e-08	1.05096e-08	1.05096e-08	1.05096e-08	1.05096e-08	1.05096e-08	1.05096e-08	1.05096e-08		0.008	0.006	0.006	0		2.132	3.209	3.338	2.132
	0	106.75	266.06	0	740.54	1287.8	694.98	0	0	0				1.12122e-06	1.12122e-06	0.0274075	1.12122e-06	0.00279211	1.12122e-06	1.12122e-06	0.166934		0,001*	0.005	0.007			1.69	3.606	2.836	1.69
	0	0	615.7	0	0	902.26	0	93.36	0	0				3.51429e-06	8.75816e-08	0.0162694	1.17151e-06	0.00131819	8.75816e-08	8.75816e-08	0.0556197		0.008	0.009	0.006			1.436	3.38	2.035	1.436
	0	166.23	617.12	495.15*	0	1138.96	756.15	188.67	223.89*	0				6.86481e-07	6.86481e-07	6.86481e-07	6.86481e-07	6.86481e-07	6.86481e-07	6.86481e-07	0.00171902		0.008	0.007	0.005			2.64	2.363	1.848	2.64
	0	2.76	3.06	0	0	79.08	4.55	0.2	0.01	0.13				8.35672e-05	4.91606e-10	0.000252911	4.91606e-10	4.4966e-05	0.000189147	4.55323e-06	0.00131122		0.007	0.007	0.007			2.292	2.665	1.645	2.292
	0	4.69	8.63	4.04	13.82	49.09	29.55	1.43	3.91	1.83*				3.84457e-06	2.54108e-06	0.0388551	2.54108e-06	0.00729488	2.54108e-06	2.54108e-06	0.748769		0.007	0.006	0.003			2.99	1.316	1.374	2.99
Solvent	10.44	2.13	3.48	1.87	9.48	44.97	9.98	1.3	1.54	1.03				0.000321576	2.56186e-08	0.10623	0.000140809	0.00200608	9.95523e-05	3.34989e-06	0.0819168			0.005					3.563
	4.25	1.15	3.21	0.07	0	71.3	1.83	1.82	1.76	0.4				0.0169076	9.43163e-07	0.00635838	0.00151489	0.000222312	0.000902531	0.000131151	0.0358991
	25.49	2.59	8.21	1.55	17.52	126.51	25.05	3.63	6.68	4.83			Solvent	0.000126446	2.44263e-08	0.00234075	2.44263e-08	0.000247175	0.000216512	2.44263e-08	0.00219617
	2.78	8.95	2.55	10.62	5.92	33.82	45.75	0	15.76	8.5*				0.000152532	8.06231e-08	0.00873123	8.06231e-08	0.000894	0.000643298	8.06231e-08	0.0158485
	0	1.63	9.03	0	16.11	77.92	0.11	1.88	0.35	0.3				0.000138813	2.53473e-09	0.000736387	8.41868e-08	8.73044e-05	0.000201328	4.47452e-06	0.00191387
	12.33	31.69*	1.17	23.19	9.87	22	10.36	2.45	23.25*	3.26				0.00328045	2.0279e-06	0.00987543	0.000826018	8.64185e-05	0.00101281	7.89763e-05	0.035564
	0	2.01	0.82	0	5.46	29.26	10.15	0.82	0.17	0				7.51743e-05	1.74533e-10	0.000610682	6.56948e-06	3.55052e-06	1.74533e-10	3.08268e-07	0.000516512
	19.03	4.4	48.84*	0.68	0	93.56	38.48	4.47	3.72	3.01				0.00116753	3.71466e-10	0.000931539	6.45355e-05	6.61409e-05	0.000494391	9.39025e-06	0.0137029
	9.01	1.74	1.09	1.44	4.61	15.12	0.82	3.68	0	1.16				3.04846e-05	4.24394e-09	0.00138727	4.24394e-09	9.09193e-05	0.000925356	9.20343e-07	0.00176285
	19.99	2.42	7.78	8.01	22.87	32.94	30.03	0.33	0.03	0.46				2.19125e-06	2.6964e-07	0.0196435	2.6964e-07	0.00126776	2.6964e-07	2.6964e-07	0.00684239
	23.48	0.23	11.24	3.83	8.11	48.25	8.88	1.09	0.13	1.04			MP	3.25092e-06	3.25092e-06	0.0105782	3.25092e-06	0.00458918	8.74159e-06	3.25092e-06	0.0169629
	20.15	3.32	12.05	2.87	0	14.93	27	0.39	0	0				0.0099405	0.0099405	0.851693	0.0099405	1.01289	0.0099405	0.0099405	19.6602
MP	17.29	1.15	2.33	1.18	14.74*	61	3.72	1.84	0	2.89				1.76052e-05	1.76052e-05	0.00541488	1.76052e-05	0.000490818	1.76052e-05	1.76052e-05	0.0134402
	15.42	2.47	2.86	0	0	25.94	0.77	0.33	0	0.74				7.50872e-05	7.50872e-05	0.124865	7.50872e-05	0.00856354	7.50872e-05	7.50872e-05	0.331173
	26.1	4.17	7.59	0.5	0	95.74	12.75	1.11	0	0.74				7.89751e-05	4.27465e-09	0.0017609	4.18061e-09	2.78791e-05	9.9244e-05	1.08957e-06	0.00409124
	17.71	3.08	6.5	3.66	0	46.67	5.54	0.51	2.97	1.42			NR-IgG	4.60806e-05	2.16748e-09	0.00122405	2.16748e-09	0.000116498	0.000961568	9.69526e-07	0.00180748
	2.34	28.4*	15.31	1.82	0	43.09	52.17*	1.19	14.01*	2.96				3.99963e-06	1.7796e-07	0.00597371	1.7796e-07	0.000332308	3.07435e-05	1.7796e-07	0.00236699
	12.61	1.65	9.13	1.81	3.12	38.98	12.71	1.18	0.47	1.91				6.39843e-05	6.39843e-05	0.0123558	6.39843e-05	6.39843e-05	6.39843e-05	6.39843e-05	0.032293
	12.94	1.84	11.36	0.41	0	130.79	8.27	1.6	0.24	2.73
	33.35	1.8	52.93*	1.64	0	18.12	0.13	4.08*	5.27	6.87*
	34.81	2.09	14.88	0	0	43.68	26.7	0.64	0.42	0
NR-IgG	16.39	3.23	5.6	0	15.42	5.04	49.14	4.49	0	4.26
	0	2.36	3.89	0	22.07	20.78	22	2.78	0	0.85
	14.35	1.54	2.41	0	10.23	15.07	23.11	1.28	0	4.09
	0	5.07	22.66*	3.63*	0	30.56	7.56	0.04	0	3.55
Raw data for supplement Table 5 (pEBA)
group	IL-1b (A3)	IL-4 (A4)	IL-1a (A5)	IFN-y (A6)	TNF-a (A7)	CXCL1 (A8)	IL-10 (B2)	IL-13 (B3)	IL-17A (B4)	GM-CSF (B9)
3 mg/kg Parsaclisib	317.14	0	151.09	119.45	320.85	1088.02	541.83	36.87	0	0
	0	130.27	290.87	152.51	0	783.8	326.71	42.62	0	0
	0	81.5	699.23*	103.48	689.39	3265.53*	1263*	159.39	114.61	163.39
	0	60.72	204.79	155.98	0	818.19	257.09	42.96	50.68	0
	0	103.27	202.51	87.91	354.22	1124.93	0	37.36	144.59	0
	0	126.65	262.9	111.78	0	781.71	415.42	75.98	83.65	67.43
	155.95	40.72	167.87	110.33	288.59	1424.3	0	61.15	3.95	106.33
	0	103.01	179.62	303.38*	359.75	868.52	623.22	182.03	318.75	197.42
	0	131.45	50.79	107.58	0	435.2	0	87.27	159.54	74.06
	326.27	120.47	65.6	66.34	0	777.19	213.4	47.19	0	0
Solvent	0	16.25	433.45	61.98	420.4	330.36	0	48.31	0	0
	0	127.26	133.69	86.14	0	586.98	0	46.7	98.94	82.38
	0	82.32	332.82	134.11	358.7	1000.7	14.77	106.53	352.26	110.64
	0	42.94	248.31	91.58	0	752.42	264.22	99.49	0	0
	0	0	183.07	95.69	292.32	1038.06	0	0	0	0
	0	0	88.67	36.14	0	555.27	0	19.09	0	0
	381.73	46.73	316.64	154.67	224.82	1344.22	634.87*	179.87	222.48	91.12
	0	98.07	237.16	85.05	0	886.78	0	68.68	147.56	0
	354.24	51.79	149.19	65.2	269.32	1249.58	0	207.9	219.06	0
	361.44	61.37	298.74	85.72	0	592.79	0	29.68	44.55	0
MP	0	38.41	162.38	20.98	0	766.59	0	180.41*	0	0
	0	25.25	340.95	50.91	0	909.15	91.18	13.82	10.51	0
	0	71.56	192.11	78.65	0	1029.49	0	69.3	40.35	0
	397.13*	61.88	1266.51*	72.78	477.18	1454.16	0	68.15	0	0
	0	89.49	180.56	140.34	0	874.42	260.62	1.93	0	0
	0	40.3	229.22	50.41	0	1113.43	0	72.26	0.98	0
	0	76.15	328.5	116.4	254.67	725.19	372.87	58.87	294.63*	68.94*
	0	0	51.75	41.15	0	343.23	0	38.85	0	0
	0	56.14	53.35	69.36	307.21	409.83	0	36.99	0	0
	0	17.44	133.61	65.82	415.96	513.82	0	4.13	0	0
NR-IgG	0	85.36	180.18	159.37	0	406.92	442.61	106.24	207.95*	0
	0	82.97	359.37	144.14	0	419.51	244.81	46.4	0	0
	0	10.33	323.05	129.5	502.93	580.28	170.81	27.49	11.16	60.16*
	0	26.7	61.58	108	300.06	865.3	139.69	57.42	0	0
	*Analysis for outlier was performed by Grubbs' test. Significant outliers were excluded from further analysis.
	n.d. not done
